# Supplementary material for: Adaptative machine vision with microsecond-level accurate perception beyond human retina
Source: Nat Commun. 2024 Jul 24;15:6261. doi: 10.1038/s41467-024-50488-6 (PMC11269608; doi:10.1038/s41467-024-50488-6)
Supplement: Supplementary file 3 — Source data [file 41467_2024_50488_MOESM3_ESM.xlsx]

## Sheet: Fig. 1c
Time (s)	Intensity (a.u.)		Time (s)	Intensity (a.u.)
0	0		0	1
0.02	0.06693		0.02	0.93307
0.04	0.13386		0.04	0.86614
0.06	0.20078		0.06	0.79922
0.08	0.26771		0.08	0.73229
0.1	0.33464		0.1	0.66536
0.12	0.40157		0.12	0.59843
0.14	0.4685		0.14	0.5315
0.16	0.53543		0.16	0.46457
0.18	0.60235		0.18	0.39765
0.2	0.66928		0.2	0.33072
0.22	0.73621		0.22	0.26379
0.24	0.80314		0.24	0.19686
0.26	0.87007		0.26	0.12993
0.28	0.93699		0.28	0.06301
0.32	1		0.32	0
0.34	0.99573		0.34	0.00427
0.36	0.99137		0.36	0.00863
0.38	0.98705		0.38	0.01295
0.4	0.98279		0.4	0.01721
0.42	0.97858		0.42	0.02142
0.44	0.97443		0.44	0.02557
0.46	0.97034		0.46	0.02966
0.48	0.96629		0.48	0.03371
0.5	0.96231		0.5	0.03769
0.52	0.95837		0.52	0.04163
0.54	0.95448		0.54	0.04552
0.56	0.95065		0.56	0.04935
0.58	0.94686		0.58	0.05314
0.6	0.94312		0.6	0.05688
0.62	0.93943		0.62	0.06057
0.64	0.93579		0.64	0.06421
0.66	0.93218		0.66	0.06782
0.68	0.92862		0.68	0.07138
0.7	0.92511		0.7	0.07489
0.72	0.92163		0.72	0.07837
0.74	0.9182		0.74	0.0818
0.76	0.91481		0.76	0.08519
0.78	0.91146		0.78	0.08854
0.8	0.90814		0.8	0.09186
0.82	0.90486		0.82	0.09514
0.84	0.90162		0.84	0.09838
0.86	0.89841		0.86	0.10159
0.88	0.89523		0.88	0.10477
0.9	0.89209		0.9	0.10791
0.92	0.88897		0.92	0.11103
0.94	0.88588		0.94	0.11412
0.96	0.88282		0.96	0.11718
0.98	0.87976		0.98	0.12024
1	0.8767		1	0.1233
1.02	0.87365		1.02	0.12635
1.04	0.87061		1.04	0.12939
1.06	0.86759		1.06	0.13241
1.08	0.86457		1.08	0.13543
1.1	0.86156		1.1	0.13844
1.12	0.85857		1.12	0.14143
1.14	0.85558		1.14	0.14442
1.16	0.85261		1.16	0.14739
1.18	0.84966		1.18	0.15034
1.2	0.84671		1.2	0.15329
1.22	0.84378		1.22	0.15622
1.24	0.84087		1.24	0.15913
1.26	0.83796		1.26	0.16204
1.28	0.83507		1.28	0.16493
1.3	0.8322		1.3	0.1678
1.32	0.82933		1.32	0.17067
1.34	0.82648		1.34	0.17352
1.36	0.82365		1.36	0.17635
1.38	0.82083		1.38	0.17917
1.4	0.81802		1.4	0.18198
1.42	0.81523		1.42	0.18477
1.44	0.81245		1.44	0.18755
1.46	0.80969		1.46	0.19031
1.48	0.80694		1.48	0.19306
1.5	0.80421		1.5	0.19579
1.52	0.80149		1.52	0.19851
1.54	0.79879		1.54	0.20121
1.56	0.79611		1.56	0.20389
1.58	0.79344		1.58	0.20656
1.6	0.79078		1.6	0.20922
1.62	0.78782		1.62	0.21218
1.64	0.78488		1.64	0.21512
1.66	0.78195		1.66	0.21805
1.68	0.77903		1.68	0.22097
1.7	0.77614		1.7	0.22386
1.72	0.77326		1.72	0.22674
1.74	0.7704		1.74	0.2296
1.76	0.76756		1.76	0.23244
1.78	0.76473		1.78	0.23527
1.8	0.76192		1.8	0.23808
1.82	0.75913		1.82	0.24087
1.84	0.75635		1.84	0.24365
1.86	0.75358		1.86	0.24642
1.88	0.75083		1.88	0.24917
1.9	0.7481		1.9	0.2519
1.92	0.74538		1.92	0.25462
1.94	0.74267		1.94	0.25733
1.96	0.73998		1.96	0.26002
1.98	0.7373		1.98	0.2627
2	0.73464		2	0.26536
2.02	0.73198		2.02	0.26802
2.04	0.72935		2.04	0.27065
2.06	0.72672		2.06	0.27328
2.08	0.7241		2.08	0.2759
2.1	0.7215		2.1	0.2785
2.12	0.71891		2.12	0.28109
2.14	0.71633		2.14	0.28367
2.16	0.71376		2.16	0.28624
2.18	0.71121		2.18	0.28879
2.2	0.70866		2.2	0.29134
2.22	0.70613		2.22	0.29387
2.24	0.70361		2.24	0.29639
2.26	0.7011		2.26	0.2989
2.28	0.69859		2.28	0.30141
2.3	0.6961		2.3	0.3039
2.32	0.69363		2.32	0.30637
2.34	0.69116		2.34	0.30884
2.36	0.6887		2.36	0.3113
2.38	0.68625		2.38	0.31375
2.4	0.68381		2.4	0.31619
2.42	0.68138		2.42	0.31862
2.44	0.67896		2.44	0.32104
2.46	0.67655		2.46	0.32345
2.48	0.67414		2.48	0.32586
2.5	0.67175		2.5	0.32825
2.52	0.66937		2.52	0.33063
2.54	0.66699		2.54	0.33301
2.56	0.66463		2.56	0.33537
2.58	0.66227		2.58	0.33773
2.6	0.65992		2.6	0.34008
2.62	0.65758		2.62	0.34242
2.64	0.65525		2.64	0.34475
2.66	0.65293		2.66	0.34707
2.68	0.65062		2.68	0.34938
2.7	0.64831		2.7	0.35169
2.72	0.64601		2.72	0.35399
2.74	0.64372		2.74	0.35628
2.76	0.64144		2.76	0.35856
2.78	0.63917		2.78	0.36083
2.8	0.6369		2.8	0.3631
2.82	0.63465		2.82	0.36535
2.84	0.6324		2.84	0.3676
2.86	0.63015		2.86	0.36985
2.88	0.62792		2.88	0.37208
2.9	0.6257		2.9	0.3743
2.92	0.62348		2.92	0.37652
2.94	0.62127		2.94	0.37873
2.96	0.61908		2.96	0.38092
2.98	0.61689		2.98	0.38311
3	0.61472		3	0.38528
3.02	0.61255		3.02	0.38745
3.04	0.6104		3.04	0.3896
3.06	0.60826		3.06	0.39174
3.08	0.60613		3.08	0.39387
3.1	0.60401		3.1	0.39599
3.12	0.6019		3.12	0.3981
3.14	0.5998		3.14	0.4002
3.16	0.5977		3.16	0.4023
3.18	0.59562		3.18	0.40438
3.2	0.59355		3.2	0.40645
3.22	0.59149		3.22	0.40851
3.24	0.58945		3.24	0.41055
3.26	0.58741		3.26	0.41259
3.28	0.58538		3.28	0.41462
3.3	0.58336		3.3	0.41664
3.32	0.58135		3.32	0.41865
3.34	0.57935		3.34	0.42065
3.36	0.57737		3.36	0.42263
3.38	0.57539		3.38	0.42461
3.4	0.57342		3.4	0.42658
3.42	0.57146		3.42	0.42854
3.44	0.56951		3.44	0.43049
3.46	0.56758		3.46	0.43242
3.48	0.56565		3.48	0.43435
3.5	0.56373		3.5	0.43627
3.52	0.56183		3.52	0.43817
3.54	0.55993		3.54	0.44007
3.56	0.55805		3.56	0.44195
3.58	0.55617		3.58	0.44383
3.6	0.55431		3.6	0.44569
3.62	0.55246		3.62	0.44754
3.64	0.55061		3.64	0.44939
3.66	0.54878		3.66	0.45122
3.68	0.54696		3.68	0.45304
3.7	0.54515		3.7	0.45485
3.72	0.54334		3.72	0.45666
3.74	0.54155		3.74	0.45845
3.76	0.53977		3.76	0.46023
3.78	0.53799		3.78	0.46201
3.8	0.53623		3.8	0.46377
3.82	0.53447		3.82	0.46553
3.84	0.53273		3.84	0.46727
3.86	0.531		3.86	0.469
3.88	0.52927		3.88	0.47073
3.9	0.52756		3.9	0.47244
3.92	0.52585		3.92	0.47415
3.94	0.52416		3.94	0.47584
3.96	0.52248		3.96	0.47752
3.98	0.5208		3.98	0.4792
4	0.51914		4	0.48086
4.02	0.51748		4.02	0.48252
4.04	0.51584		4.04	0.48416
4.06	0.5142		4.06	0.4858
4.08	0.51257		4.08	0.48743
4.1	0.51095		4.1	0.48905
4.12	0.50935		4.12	0.49065
4.14	0.50775		4.14	0.49225
4.16	0.50616		4.16	0.49384
4.18	0.50458		4.18	0.49542
4.2	0.50301		4.2	0.49699
4.22	0.50144		4.22	0.49856
4.24	0.49989		4.24	0.50011
4.26	0.49835		4.26	0.50165
4.28	0.49682		4.28	0.50318
4.3	0.49529		4.3	0.50471
4.32	0.49378		4.32	0.50622
4.34	0.49228		4.34	0.50772
4.36	0.49078		4.36	0.50922
4.38	0.4893		4.38	0.5107
4.4	0.48782		4.4	0.51218
4.42	0.48635		4.42	0.51365
4.44	0.4849		4.44	0.5151
4.46	0.48345		4.46	0.51655
4.48	0.48201		4.48	0.51799
4.5	0.48058		4.5	0.51942
4.52	0.47917		4.52	0.52083
4.54	0.47776		4.54	0.52224
4.56	0.47636		4.56	0.52364
4.58	0.47497		4.58	0.52503
4.6	0.47359		4.6	0.52641
4.62	0.47222		4.62	0.52778
4.64	0.47087		4.64	0.52913
4.66	0.46952		4.66	0.53048
4.68	0.46818		4.68	0.53182
4.7	0.46686		4.7	0.53314
4.72	0.46554		4.72	0.53446
4.74	0.46424		4.74	0.53576
4.76	0.46294		4.76	0.53706
4.78	0.46166		4.78	0.53834
4.8	0.46039		4.8	0.53961
4.82	0.45912		4.82	0.54088
4.84	0.45787		4.84	0.54213
4.86	0.45663		4.86	0.54337
4.88	0.45539		4.88	0.54461
4.9	0.45417		4.9	0.54583
4.92	0.45295		4.92	0.54705
4.94	0.45175		4.94	0.54825
4.96	0.45055		4.96	0.54945
4.98	0.44937		4.98	0.55063
5	0.44819		5	0.55181
5.02	0.44703		5.02	0.55297
5.04	0.44587		5.04	0.55413
5.06	0.44472		5.06	0.55528
5.08	0.44358		5.08	0.55642
5.1	0.44245		5.1	0.55755
5.12	0.44133		5.12	0.55867
5.14	0.44022		5.14	0.55978
5.16	0.43912		5.16	0.56088
5.18	0.43803		5.18	0.56197
5.2	0.43695		5.2	0.56305
5.22	0.43588		5.22	0.56412
5.24	0.43482		5.24	0.56518
5.26	0.43376		5.26	0.56624
5.28	0.43272		5.28	0.56728
5.3	0.43168		5.3	0.56832
5.32	0.43065		5.32	0.56935
5.34	0.42963		5.34	0.57037
5.36	0.42862		5.36	0.57138
5.38	0.42763		5.38	0.57237
5.4	0.42664		5.4	0.57336
5.42	0.42566		5.42	0.57434
5.44	0.42469		5.44	0.57531
5.46	0.42372		5.46	0.57628
5.48	0.42277		5.48	0.57723
5.5	0.42182		5.5	0.57818
5.52	0.42089		5.52	0.57911
5.54	0.41996		5.54	0.58004
5.56	0.41904		5.56	0.58096
5.58	0.41813		5.58	0.58187
5.6	0.41723		5.6	0.58277
5.62	0.41633		5.62	0.58367
5.64	0.41545		5.64	0.58455
5.66	0.41457		5.66	0.58543
5.68	0.4137		5.68	0.5863
5.7	0.41284		5.7	0.58716
5.72	0.41199		5.72	0.58801
5.74	0.41115		5.74	0.58885
5.76	0.41031		5.76	0.58969
5.78	0.40948		5.78	0.59052
5.8	0.40867		5.8	0.59133
5.82	0.40785		5.82	0.59215
5.84	0.40705		5.84	0.59295
5.86	0.40626		5.86	0.59374
5.88	0.40547		5.88	0.59453
5.9	0.4047		5.9	0.5953
5.92	0.40393		5.92	0.59607
5.94	0.40316		5.94	0.59684
5.96	0.40241		5.96	0.59759
5.98	0.40167		5.98	0.59833
6	0.40093		6	0.59907
6.02	0.4002		6.02	0.5998
6.04	0.39948		6.04	0.60052
6.06	0.39876		6.06	0.60124
6.08	0.39806		6.08	0.60194
6.1	0.39736		6.1	0.60264
6.12	0.39667		6.12	0.60333
6.14	0.39598		6.14	0.60402
6.16	0.3953		6.16	0.6047
6.18	0.39463		6.18	0.60537
6.2	0.39397		6.2	0.60603
6.22	0.39331		6.22	0.60669
6.24	0.39266		6.24	0.60734
6.26	0.39202		6.26	0.60798
6.28	0.39138		6.28	0.60862
6.3	0.39075		6.3	0.60925
6.32	0.39013		6.32	0.60987
6.34	0.38951		6.34	0.61049
6.36	0.3889		6.36	0.6111
6.38	0.3883		6.38	0.6117
6.4	0.38771		6.4	0.61229
6.42	0.38712		6.42	0.61288
6.44	0.38654		6.44	0.61346
6.46	0.38596		6.46	0.61404
6.48	0.38539		6.48	0.61461
6.5	0.38483		6.5	0.61517
6.52	0.38403		6.52	0.61597
6.54	0.38352		6.54	0.61648
6.56	0.38301		6.56	0.61699
6.58	0.38251		6.58	0.61749
6.6	0.38202		6.6	0.61798
6.62	0.38153		6.62	0.61847
6.64	0.38104		6.64	0.61896
6.66	0.38056		6.66	0.61944
6.68	0.38008		6.68	0.61992
6.7	0.3796		6.7	0.6204
6.72	0.37913		6.72	0.62087
6.74	0.37866		6.74	0.62134
6.76	0.3782		6.76	0.6218
6.78	0.37774		6.78	0.62226
6.8	0.37728		6.8	0.62272
6.82	0.37683		6.82	0.62317
6.84	0.37638		6.84	0.62362
6.86	0.37594		6.86	0.62406
6.88	0.3755		6.88	0.6245
6.9	0.37506		6.9	0.62494
6.92	0.37463		6.92	0.62537
6.94	0.3742		6.94	0.6258
6.96	0.37377		6.96	0.62623
6.98	0.37335		6.98	0.62665
7	0.37294		7	0.62706
7.02	0.37252		7.02	0.62748
7.04	0.37212		7.04	0.62788
7.06	0.37171		7.06	0.62829
7.08	0.37131		7.08	0.62869
7.1	0.37091		7.1	0.62909
7.12	0.37052		7.12	0.62948
7.14	0.37013		7.14	0.62987
7.16	0.36975		7.16	0.63025
7.18	0.36937		7.18	0.63063
7.2	0.36899		7.2	0.63101
7.22	0.36861		7.22	0.63139
7.24	0.36825		7.24	0.63175
7.26	0.36788		7.26	0.63212
7.28	0.36752		7.28	0.63248
7.3	0.36716		7.3	0.63284
7.32	0.36681		7.32	0.63319
7.34	0.36646		7.34	0.63354
7.36	0.36612		7.36	0.63388
7.38	0.36579		7.38	0.63421
7.4	0.36545		7.4	0.63455
7.42	0.36513		7.42	0.63487
7.44	0.3648		7.44	0.6352
7.46	0.36448		7.46	0.63552
7.48	0.36417		7.48	0.63583
7.5	0.36385		7.5	0.63615
7.52	0.36355		7.52	0.63645
7.54	0.36324		7.54	0.63676
7.56	0.36294		7.56	0.63706
7.58	0.36264		7.58	0.63736
7.6	0.36234		7.6	0.63766
7.62	0.36205		7.62	0.63795
7.64	0.36176		7.64	0.63824
7.66	0.36147		7.66	0.63853
7.68	0.36119		7.68	0.63881
7.7	0.36091		7.7	0.63909
7.72	0.36064		7.72	0.63936
7.74	0.36036		7.74	0.63964
7.76	0.36009		7.76	0.63991
7.78	0.35983		7.78	0.64017
7.8	0.35957		7.8	0.64043
7.82	0.35931		7.82	0.64069
7.84	0.35905		7.84	0.64095
7.86	0.3588		7.86	0.6412
7.88	0.35855		7.88	0.64145
7.9	0.35831		7.9	0.64169
7.92	0.35807		7.92	0.64193
7.94	0.35783		7.94	0.64217
7.96	0.35759		7.96	0.64241
7.98	0.35736		7.98	0.64264
8	0.35713		8	0.64287
8.02	0.35691		8.02	0.64309
8.04	0.35668		8.04	0.64332
8.06	0.35647		8.06	0.64353
8.08	0.35625		8.08	0.64375
8.1	0.35604		8.1	0.64396
8.12	0.35583		8.12	0.64417
8.14	0.35562		8.14	0.64438
8.16	0.35542		8.16	0.64458
8.18	0.35522		8.18	0.64478
8.2	0.35502		8.2	0.64498
8.22	0.35483		8.22	0.64517
8.24	0.35464		8.24	0.64536
8.26	0.35445		8.26	0.64555
8.28	0.35426		8.28	0.64574
8.3	0.35408		8.3	0.64592
8.32	0.35389		8.32	0.64611
8.34	0.35371		8.34	0.64629
8.36	0.35354		8.36	0.64646
8.38	0.35336		8.38	0.64664
8.4	0.35319		8.4	0.64681
8.42	0.35302		8.42	0.64698
8.44	0.35285		8.44	0.64715
8.46	0.35268		8.46	0.64732
8.48	0.35251		8.48	0.64749
8.5	0.35235		8.5	0.64765
8.52	0.35218		8.52	0.64782
8.54	0.35202		8.54	0.64798
8.56	0.35186		8.56	0.64814
8.58	0.3517		8.58	0.6483
8.6	0.35154		8.6	0.64846
8.62	0.35138		8.62	0.64862
8.64	0.35123		8.64	0.64877
8.66	0.35107		8.66	0.64893
8.68	0.35092		8.68	0.64908
8.7	0.35077		8.7	0.64923
8.72	0.35061		8.72	0.64939
8.74	0.35046		8.74	0.64954
8.76	0.35031		8.76	0.64969
8.78	0.35016		8.78	0.64984
8.8	0.35001		8.8	0.64999
8.82	0.34986		8.82	0.65014
8.84	0.34971		8.84	0.65029
8.86	0.34956		8.86	0.65044
8.88	0.34942		8.88	0.65058
8.9	0.34927		8.9	0.65073
8.92	0.34912		8.92	0.65088
8.94	0.34898		8.94	0.65102
8.96	0.34883		8.96	0.65117
8.98	0.34869		8.98	0.65131
9	0.34855		9	0.65145
9.02	0.3484		9.02	0.6516
9.04	0.34826		9.04	0.65174
9.06	0.34812		9.06	0.65188
9.08	0.34799		9.08	0.65201
9.1	0.34785		9.1	0.65215
9.12	0.34772		9.12	0.65228
9.14	0.34758		9.14	0.65242
9.16	0.34745		9.16	0.65255
9.18	0.34732		9.18	0.65268
9.2	0.3472		9.2	0.6528
9.22	0.34708		9.22	0.65292
9.24	0.34696		9.24	0.65304
9.26	0.34684		9.26	0.65316
9.28	0.34672		9.28	0.65328
9.3	0.34661		9.3	0.65339
9.32	0.3465		9.32	0.6535
9.34	0.3464		9.34	0.6536
9.36	0.3463		9.36	0.6537
9.38	0.3462		9.38	0.6538
9.4	0.3461		9.4	0.6539
9.42	0.34599		9.42	0.65401
9.44	0.34588		9.44	0.65412
9.46	0.34576		9.46	0.65424
9.48	0.34551		9.48	0.65449
9.5	0.34539		9.5	0.65461
9.52	0.34527		9.52	0.65473
9.54	0.34515		9.54	0.65485
9.56	0.34504		9.56	0.65496
9.58	0.34492		9.58	0.65508
9.6	0.34481		9.6	0.65519
9.62	0.34469		9.62	0.65531
9.64	0.34458		9.64	0.65542
9.66	0.34447		9.66	0.65553
9.68	0.34435		9.68	0.65565
9.7	0.34424		9.7	0.65576
9.72	0.34413		9.72	0.65587
9.74	0.34402		9.74	0.65598
9.76	0.34392		9.76	0.65608
9.78	0.34381		9.78	0.65619
9.8	0.3437		9.8	0.6563
9.82	0.3436		9.82	0.6564
9.84	0.34349		9.84	0.65651
9.86	0.34339		9.86	0.65661
9.88	0.34328		9.88	0.65672
9.9	0.34318		9.9	0.65682
9.92	0.34308		9.92	0.65692
9.94	0.34298		9.94	0.65702
9.96	0.34288		9.96	0.65712
9.98	0.34278		9.98	0.65722
10	0.34268		10	0.65732
10.02	0.34258		10.02	0.65742
10.04	0.34248		10.04	0.65752
10.06	0.34239		10.06	0.65761
10.08	0.34229		10.08	0.65771
10.1	0.3422		10.1	0.6578
10.12	0.3421		10.12	0.6579
10.14	0.34201		10.14	0.65799
10.16	0.34192		10.16	0.65808
10.18	0.34183		10.18	0.65817
10.2	0.34174		10.2	0.65826
10.22	0.34165		10.22	0.65835
10.24	0.34156		10.24	0.65844
10.26	0.34147		10.26	0.65853
10.28	0.34138		10.28	0.65862
10.3	0.3413		10.3	0.6587
10.32	0.3413		10.32	0.6587
10.34	0.3413		10.34	0.6587
10.36	0.3413		10.36	0.6587
10.38	0.3413		10.38	0.6587
10.4	0.3413		10.4	0.6587
10.42	0.3413		10.42	0.6587
10.44	0.3413		10.44	0.6587
10.46	0.3413		10.46	0.6587
10.48	0.3413		10.48	0.6587
10.5	0.3413		10.5	0.6587
10.52	0.3413		10.52	0.6587
10.54	0.3413		10.54	0.6587
10.56	0.3413		10.56	0.6587
10.58	0.3413		10.58	0.6587
10.6	0.3413		10.6	0.6587
10.62	0.3413		10.62	0.6587
10.64	0.3413		10.64	0.6587
10.66	0.3413		10.66	0.6587
10.68	0.3413		10.68	0.6587
10.7	0.3413		10.7	0.6587
10.72	0.3413		10.72	0.6587
10.74	0.3413		10.74	0.6587
10.76	0.3413		10.76	0.6587
10.78	0.3413		10.78	0.6587
10.8	0.3413		10.8	0.6587
10.82	0.3413		10.82	0.6587
10.84	0.3413		10.84	0.6587
10.86	0.3413		10.86	0.6587
10.88	0.3413		10.88	0.6587
10.9	0.3413		10.9	0.6587
10.92	0.3413		10.92	0.6587
10.94	0.3413		10.94	0.6587
10.96	0.3413		10.96	0.6587
10.98	0.3413		10.98	0.6587
11	0.3413		11	0.6587
11.02	0.3413		11.02	0.6587
11.04	0.3413		11.04	0.6587
11.06	0.3413		11.06	0.6587
11.08	0.3413		11.08	0.6587
11.1	0.3413		11.1	0.6587
11.12	0.3413		11.12	0.6587
11.14	0.3413		11.14	0.6587
11.16	0.3413		11.16	0.6587
11.18	0.3413		11.18	0.6587
11.2	0.3413		11.2	0.6587
11.22	0.3413		11.22	0.6587
11.24	0.3413		11.24	0.6587
11.26	0.3413		11.26	0.6587
11.28	0.3413		11.28	0.6587
11.3	0.3413		11.3	0.6587
11.32	0.3413		11.32	0.6587
11.34	0.3413		11.34	0.6587
11.36	0.3413		11.36	0.6587
11.38	0.3413		11.38	0.6587
11.4	0.3413		11.4	0.6587
11.42	0.3413		11.42	0.6587
11.44	0.3413		11.44	0.6587
11.46	0.3413		11.46	0.6587
11.48	0.3413		11.48	0.6587
11.5	0.3413		11.5	0.6587
11.52	0.3413		11.52	0.6587
11.54	0.3413		11.54	0.6587
11.56	0.3413		11.56	0.6587
11.58	0.3413		11.58	0.6587
11.6	0.3413		11.6	0.6587
11.62	0.3413		11.62	0.6587
11.64	0.3413		11.64	0.6587
11.66	0.3413		11.66	0.6587
11.68	0.3413		11.68	0.6587
11.7	0.3413		11.7	0.6587
11.72	0.3413		11.72	0.6587
11.74	0.3413		11.74	0.6587
11.76	0.3413		11.76	0.6587
11.78	0.3413		11.78	0.6587
11.8	0.3413		11.8	0.6587
11.82	0.3413		11.82	0.6587
11.84	0.3413		11.84	0.6587
11.86	0.3413		11.86	0.6587
11.88	0.3413		11.88	0.6587
11.9	0.3413		11.9	0.6587
11.92	0.3413		11.92	0.6587
11.94	0.3413		11.94	0.6587
11.96	0.3413		11.96	0.6587
11.98	0.3413		11.98	0.6587
12	0.3413		12	0.6587

## Sheet: Fig. 1d
Time (s)	Intensity (a.u.)		Time (s)	Intensity (a.u.)
0	1		0	0
0.02	0.99351		0.02	0.00649
0.04	0.9869		0.04	0.0131
0.06	0.98035		0.06	0.01965
0.08	0.97387		0.08	0.02613
0.1	0.96749		0.1	0.03251
0.12	0.96118		0.12	0.03882
0.14	0.95497		0.14	0.04503
0.16	0.94883		0.16	0.05117
0.18	0.94277		0.18	0.05723
0.2	0.9368		0.2	0.0632
0.22	0.9309		0.22	0.0691
0.24	0.92508		0.24	0.07492
0.26	0.91933		0.26	0.08067
0.28	0.91366		0.28	0.08634
0.32	0.90805		0.32	0.09195
0.34	0.90251		0.34	0.09749
0.36	0.89704		0.36	0.10296
0.38	0.89164		0.38	0.10836
0.4	0.8863		0.4	0.1137
0.42	0.88103		0.42	0.11897
0.44	0.87582		0.44	0.12418
0.46	0.87067		0.46	0.12933
0.48	0.86558		0.48	0.13442
0.5	0.86054		0.5	0.13946
0.52	0.85557		0.52	0.14443
0.54	0.85064		0.54	0.14936
0.56	0.84577		0.56	0.15423
0.58	0.84095		0.58	0.15905
0.6	0.83617		0.6	0.16383
0.62	0.83144		0.62	0.16856
0.64	0.82676		0.64	0.17324
0.66	0.8221		0.66	0.1779
0.68	0.81745		0.68	0.18255
0.7	0.81282		0.7	0.18718
0.72	0.80819		0.72	0.19181
0.74	0.80358		0.74	0.19642
0.76	0.79898		0.76	0.20102
0.78	0.79439		0.78	0.20561
0.8	0.78983		0.8	0.21017
0.82	0.78528		0.82	0.21472
0.84	0.78076		0.84	0.21924
0.86	0.77625		0.86	0.22375
0.88	0.77176		0.88	0.22824
0.9	0.76729		0.9	0.23271
0.92	0.76284		0.92	0.23716
0.94	0.75841		0.94	0.24159
0.96	0.75401		0.96	0.24599
0.98	0.74962		0.98	0.25038
1	0.74525		1	0.25475
1.02	0.7409		1.02	0.2591
1.04	0.73658		1.04	0.26342
1.06	0.73227		1.06	0.26773
1.08	0.72799		1.08	0.27201
1.1	0.72373		1.1	0.27627
1.12	0.7195		1.12	0.2805
1.14	0.71528		1.14	0.28472
1.16	0.71109		1.16	0.28891
1.18	0.70691		1.18	0.29309
1.2	0.70277		1.2	0.29723
1.22	0.69864		1.22	0.30136
1.24	0.69454		1.24	0.30546
1.26	0.69046		1.26	0.30954
1.28	0.68641		1.28	0.31359
1.3	0.68238		1.3	0.31762
1.32	0.67789		1.32	0.32211
1.34	0.67341		1.34	0.32659
1.36	0.66896		1.36	0.33104
1.38	0.66454		1.38	0.33546
1.4	0.66015		1.4	0.33985
1.42	0.65578		1.42	0.34422
1.44	0.65144		1.44	0.34856
1.46	0.64712		1.46	0.35288
1.48	0.64283		1.48	0.35717
1.5	0.63857		1.5	0.36143
1.52	0.63432		1.52	0.36568
1.54	0.6301		1.54	0.3699
1.56	0.62591		1.56	0.37409
1.58	0.62173		1.58	0.37827
1.6	0.61758		1.6	0.38242
1.62	0.61345		1.62	0.38655
1.64	0.60934		1.64	0.39066
1.66	0.60526		1.66	0.39474
1.68	0.60119		1.68	0.39881
1.7	0.59714		1.7	0.40286
1.72	0.59312		1.72	0.40688
1.74	0.58911		1.74	0.41089
1.76	0.58512		1.76	0.41488
1.78	0.58115		1.78	0.41885
1.8	0.5772		1.8	0.4228
1.82	0.57327		1.82	0.42673
1.84	0.56935		1.84	0.43065
1.86	0.56545		1.86	0.43455
1.88	0.56157		1.88	0.43843
1.9	0.55771		1.9	0.44229
1.92	0.55386		1.92	0.44614
1.94	0.55004		1.94	0.44996
1.96	0.54622		1.96	0.45378
1.98	0.54243		1.98	0.45757
2	0.53865		2	0.46135
2.02	0.53488		2.02	0.46512
2.04	0.53113		2.04	0.46887
2.06	0.5274		2.06	0.4726
2.08	0.52368		2.08	0.47632
2.1	0.51998		2.1	0.48002
2.12	0.51629		2.12	0.48371
2.14	0.51261		2.14	0.48739
2.16	0.50895		2.16	0.49105
2.18	0.50531		2.18	0.49469
2.2	0.50168		2.2	0.49832
2.22	0.49806		2.22	0.50194
2.24	0.49445		2.24	0.50555
2.26	0.49086		2.26	0.50914
2.28	0.48728		2.28	0.51272
2.3	0.48372		2.3	0.51628
2.32	0.48017		2.32	0.51983
2.34	0.47663		2.34	0.52337
2.36	0.4731		2.36	0.5269
2.38	0.46959		2.38	0.53041
2.4	0.46609		2.4	0.53391
2.42	0.4626		2.42	0.5374
2.44	0.45913		2.44	0.54087
2.46	0.45566		2.46	0.54434
2.48	0.45221		2.48	0.54779
2.5	0.44877		2.5	0.55123
2.52	0.44534		2.52	0.55466
2.54	0.44193		2.54	0.55807
2.56	0.43852		2.56	0.56148
2.58	0.43513		2.58	0.56487
2.6	0.43176		2.6	0.56824
2.62	0.42839		2.62	0.57161
2.64	0.42504		2.64	0.57496
2.66	0.42171		2.66	0.57829
2.68	0.41839		2.68	0.58161
2.7	0.41509		2.7	0.58491
2.72	0.41181		2.72	0.58819
2.74	0.40854		2.74	0.59146
2.76	0.40529		2.76	0.59471
2.78	0.40205		2.78	0.59795
2.8	0.39883		2.8	0.60117
2.82	0.39563		2.82	0.60437
2.84	0.39244		2.84	0.60756
2.86	0.38926		2.86	0.61074
2.88	0.3861		2.88	0.6139
2.9	0.38296		2.9	0.61704
2.92	0.37983		2.92	0.62017
2.94	0.37672		2.94	0.62328
2.96	0.37363		2.96	0.62637
2.98	0.37055		2.98	0.62945
3	0.36748		3	0.63252
3.02	0.36443		3.02	0.63557
3.04	0.3614		3.04	0.6386
3.06	0.35838		3.06	0.64162
3.08	0.35538		3.08	0.64462
3.1	0.35239		3.1	0.64761
3.12	0.34942		3.12	0.65058
3.14	0.34646		3.14	0.65354
3.16	0.34352		3.16	0.65648
3.18	0.3406		3.18	0.6594
3.2	0.33769		3.2	0.66231
3.22	0.3348		3.22	0.6652
3.24	0.33192		3.24	0.66808
3.26	0.32906		3.26	0.67094
3.28	0.32621		3.28	0.67379
3.3	0.32338		3.3	0.67662
3.32	0.32057		3.32	0.67943
3.34	0.31777		3.34	0.68223
3.36	0.31499		3.36	0.68501
3.38	0.31222		3.38	0.68778
3.4	0.30947		3.4	0.69053
3.42	0.30673		3.42	0.69327
3.44	0.30401		3.44	0.69599
3.46	0.3013		3.46	0.6987
3.48	0.29861		3.48	0.70139
3.5	0.29593		3.5	0.70407
3.52	0.29327		3.52	0.70673
3.54	0.29062		3.54	0.70938
3.56	0.28799		3.56	0.71201
3.58	0.28537		3.58	0.71463
3.6	0.28277		3.6	0.71723
3.62	0.28018		3.62	0.71982
3.64	0.27761		3.64	0.72239
3.66	0.27506		3.66	0.72494
3.68	0.27251		3.68	0.72749
3.7	0.26999		3.7	0.73001
3.72	0.26747		3.72	0.73253
3.74	0.26497		3.74	0.73503
3.76	0.26249		3.76	0.73751
3.78	0.26002		3.78	0.73998
3.8	0.25756		3.8	0.74244
3.82	0.25512		3.82	0.74488
3.84	0.25269		3.84	0.74731
3.86	0.25028		3.86	0.74972
3.88	0.24788		3.88	0.75212
3.9	0.2455		3.9	0.7545
3.92	0.24312		3.92	0.75688
3.94	0.24077		3.94	0.75923
3.96	0.23843		3.96	0.76157
3.98	0.2361		3.98	0.7639
4	0.23379		4	0.76621
4.02	0.23149		4.02	0.76851
4.04	0.22921		4.04	0.77079
4.06	0.22694		4.06	0.77306
4.08	0.22468		4.08	0.77532
4.1	0.22244		4.1	0.77756
4.12	0.22022		4.12	0.77978
4.14	0.218		4.14	0.782
4.16	0.21581		4.16	0.78419
4.18	0.21362		4.18	0.78638
4.2	0.21146		4.2	0.78854
4.22	0.2093		4.22	0.7907
4.24	0.20717		4.24	0.79283
4.26	0.20504		4.26	0.79496
4.28	0.20293		4.28	0.79707
4.3	0.20084		4.3	0.79916
4.32	0.19876		4.32	0.80124
4.34	0.1967		4.34	0.8033
4.36	0.19466		4.36	0.80534
4.38	0.19263		4.38	0.80737
4.4	0.19062		4.4	0.80938
4.42	0.18862		4.42	0.81138
4.44	0.18664		4.44	0.81336
4.46	0.18468		4.46	0.81532
4.48	0.18273		4.48	0.81727
4.5	0.18079		4.5	0.81921
4.52	0.17888		4.52	0.82112
4.54	0.17697		4.54	0.82303
4.56	0.17509		4.56	0.82491
4.58	0.17321		4.58	0.82679
4.6	0.17135		4.6	0.82865
4.62	0.16951		4.62	0.83049
4.64	0.16768		4.64	0.83232
4.66	0.16587		4.66	0.83413
4.68	0.16407		4.68	0.83593
4.7	0.16228		4.7	0.83772
4.72	0.16051		4.72	0.83949
4.74	0.15875		4.74	0.84125
4.76	0.15701		4.76	0.84299
4.78	0.15528		4.78	0.84472
4.8	0.15357		4.8	0.84643
4.82	0.15187		4.82	0.84813
4.84	0.15018		4.84	0.84982
4.86	0.14851		4.86	0.85149
4.88	0.14686		4.88	0.85314
4.9	0.14521		4.9	0.85479
4.92	0.14359		4.92	0.85641
4.94	0.14197		4.94	0.85803
4.96	0.14037		4.96	0.85963
4.98	0.13879		4.98	0.86121
5	0.13721		5	0.86279
5.02	0.13565		5.02	0.86435
5.04	0.13411		5.04	0.86589
5.06	0.13258		5.06	0.86742
5.08	0.13106		5.08	0.86894
5.1	0.12956		5.1	0.87044
5.12	0.12807		5.12	0.87193
5.14	0.12659		5.14	0.87341
5.16	0.12513		5.16	0.87487
5.18	0.12369		5.18	0.87631
5.2	0.12225		5.2	0.87775
5.22	0.12083		5.22	0.87917
5.24	0.11942		5.24	0.88058
5.26	0.11803		5.26	0.88197
5.28	0.11664		5.28	0.88336
5.3	0.11527		5.3	0.88473
5.32	0.11392		5.32	0.88608
5.34	0.11257		5.34	0.88743
5.36	0.11124		5.36	0.88876
5.38	0.10992		5.38	0.89008
5.4	0.10862		5.4	0.89138
5.42	0.10732		5.42	0.89268
5.44	0.10604		5.44	0.89396
5.46	0.10477		5.46	0.89523
5.48	0.10352		5.48	0.89648
5.5	0.10227		5.5	0.89773
5.52	0.10104		5.52	0.89896
5.54	0.09983		5.54	0.90017
5.56	0.09862		5.56	0.90138
5.58	0.09743		5.58	0.90257
5.6	0.09625		5.6	0.90375
5.62	0.09508		5.62	0.90492
5.64	0.09392		5.64	0.90608
5.66	0.09278		5.66	0.90722
5.68	0.09165		5.68	0.90835
5.7	0.09053		5.7	0.90947
5.72	0.08942		5.72	0.91058
5.74	0.08833		5.74	0.91167
5.76	0.08724		5.76	0.91276
5.78	0.08617		5.78	0.91383
5.8	0.08511		5.8	0.91489
5.82	0.08406		5.82	0.91594
5.84	0.08302		5.84	0.91698
5.86	0.08199		5.86	0.91801
5.88	0.08097		5.88	0.91903
5.9	0.07996		5.9	0.92004
5.92	0.07897		5.92	0.92103
5.94	0.07798		5.94	0.92202
5.96	0.077		5.96	0.923
5.98	0.07603		5.98	0.92397
6	0.07508		6	0.92492
6.02	0.07413		6.02	0.92587
6.04	0.0732		6.04	0.9268
6.06	0.07227		6.06	0.92773
6.08	0.07136		6.08	0.92864
6.1	0.07046		6.1	0.92954
6.12	0.06956		6.12	0.93044
6.14	0.06868		6.14	0.93132
6.16	0.06781		6.16	0.93219
6.18	0.06695		6.18	0.93305
6.2	0.0661		6.2	0.9339
6.22	0.06487		6.22	0.93513
6.24	0.0641		6.24	0.9359
6.26	0.06333		6.26	0.93667
6.28	0.06257		6.28	0.93743
6.3	0.06182		6.3	0.93818
6.32	0.06108		6.32	0.93892
6.34	0.06034		6.34	0.93966
6.36	0.0596		6.36	0.9404
6.38	0.05887		6.38	0.94113
6.4	0.05815		6.4	0.94185
6.42	0.05743		6.42	0.94257
6.44	0.05672		6.44	0.94328
6.46	0.05602		6.46	0.94398
6.48	0.05532		6.48	0.94468
6.5	0.05463		6.5	0.94537
6.52	0.05394		6.52	0.94606
6.54	0.05326		6.54	0.94674
6.56	0.05259		6.56	0.94741
6.58	0.05192		6.58	0.94808
6.6	0.05126		6.6	0.94874
6.62	0.0506		6.62	0.9494
6.64	0.04995		6.64	0.95005
6.66	0.04931		6.66	0.95069
6.68	0.04867		6.68	0.95133
6.7	0.04803		6.7	0.95197
6.72	0.04741		6.72	0.95259
6.74	0.04679		6.74	0.95321
6.76	0.04617		6.76	0.95383
6.78	0.04556		6.78	0.95444
6.8	0.04496		6.8	0.95504
6.82	0.04437		6.82	0.95563
6.84	0.04377		6.84	0.95623
6.86	0.04319		6.86	0.95681
6.88	0.04261		6.88	0.95739
6.9	0.04204		6.9	0.95796
6.92	0.04147		6.92	0.95853
6.94	0.04091		6.94	0.95909
6.96	0.04036		6.96	0.95964
6.98	0.03981		6.98	0.96019
7	0.03927		7	0.96073
7.02	0.03873		7.02	0.96127
7.04	0.0382		7.04	0.9618
7.06	0.03768		7.06	0.96232
7.08	0.03718		7.08	0.96282
7.1	0.03668		7.1	0.96332
7.12	0.03618		7.12	0.96382
7.14	0.03569		7.14	0.96431
7.16	0.0352		7.16	0.9648
7.18	0.03472		7.18	0.96528
7.2	0.03425		7.2	0.96575
7.22	0.03378		7.22	0.96622
7.24	0.03331		7.24	0.96669
7.26	0.03285		7.26	0.96715
7.28	0.0324		7.28	0.9676
7.3	0.03195		7.3	0.96805
7.32	0.0315		7.32	0.9685
7.34	0.03106		7.34	0.96894
7.36	0.03063		7.36	0.96937
7.38	0.0302		7.38	0.9698
7.4	0.02978		7.4	0.97022
7.42	0.02936		7.42	0.97064
7.44	0.02895		7.44	0.97105
7.46	0.02854		7.46	0.97146
7.48	0.02813		7.48	0.97187
7.5	0.02774		7.5	0.97226
7.52	0.02734		7.52	0.97266
7.54	0.02696		7.54	0.97304
7.56	0.02657		7.56	0.97343
7.58	0.0262		7.58	0.9738
7.6	0.02582		7.6	0.97418
7.62	0.02546		7.62	0.97454
7.64	0.02509		7.64	0.97491
7.66	0.02474		7.66	0.97526
7.68	0.02438		7.68	0.97562
7.7	0.02404		7.7	0.97596
7.72	0.0237		7.72	0.9763
7.74	0.02336		7.74	0.97664
7.76	0.02303		7.76	0.97697
7.78	0.0227		7.78	0.9773
7.8	0.02238		7.8	0.97762
7.82	0.02206		7.82	0.97794
7.84	0.02175		7.84	0.97825
7.86	0.02144		7.86	0.97856
7.88	0.02114		7.88	0.97886
7.9	0.02084		7.9	0.97916
7.92	0.02054		7.92	0.97946
7.94	0.02025		7.94	0.97975
7.96	0.01997		7.96	0.98003
7.98	0.01968		7.98	0.98032
8	0.0194		8	0.9806
8.02	0.01912		8.02	0.98088
8.04	0.01885		8.04	0.98115
8.06	0.01858		8.06	0.98142
8.08	0.01831		8.08	0.98169
8.1	0.01805		8.1	0.98195
8.12	0.01779		8.12	0.98221
8.14	0.01753		8.14	0.98247
8.16	0.01728		8.16	0.98272
8.18	0.01702		8.18	0.98298
8.2	0.01677		8.2	0.98323
8.22	0.01653		8.22	0.98347
8.24	0.01628		8.24	0.98372
8.26	0.01604		8.26	0.98396
8.28	0.01579		8.28	0.98421
8.3	0.01555		8.3	0.98445
8.32	0.01531		8.32	0.98469
8.34	0.01508		8.34	0.98492
8.36	0.01484		8.36	0.98516
8.38	0.01461		8.38	0.98539
8.4	0.01438		8.4	0.98562
8.42	0.01414		8.42	0.98586
8.44	0.01391		8.44	0.98609
8.46	0.01368		8.46	0.98632
8.48	0.01346		8.48	0.98654
8.5	0.01323		8.5	0.98677
8.52	0.013		8.52	0.987
8.54	0.01278		8.54	0.98722
8.56	0.01255		8.56	0.98745
8.58	0.01233		8.58	0.98767
8.6	0.01211		8.6	0.98789
8.62	0.01188		8.62	0.98812
8.64	0.01166		8.64	0.98834
8.66	0.01144		8.66	0.98856
8.68	0.01122		8.68	0.98878
8.7	0.01101		8.7	0.98899
8.72	0.01079		8.72	0.98921
8.74	0.01058		8.74	0.98942
8.76	0.01037		8.76	0.98963
8.78	0.01016		8.78	0.98984
8.8	0.00995		8.8	0.99005
8.82	0.00975		8.82	0.99025
8.84	0.00954		8.84	0.99046
8.86	0.00935		8.86	0.99065
8.88	0.00915		8.88	0.99085
8.9	0.00896		8.9	0.99104
8.92	0.00877		8.92	0.99123
8.94	0.00859		8.94	0.99141
8.96	0.00841		8.96	0.99159
8.98	0.00824		8.98	0.99176
9	0.00807		9	0.99193
9.02	0.0079		9.02	0.9921
9.04	0.00774		9.04	0.99226
9.06	0.00759		9.06	0.99241
9.08	0.00744		9.08	0.99256
9.1	0.00729		9.1	0.99271
9.12	0.00713		9.12	0.99287
9.14	0.00696		9.14	0.99304
9.16	0.00677		9.16	0.99323
9.18	0.00639		9.18	0.99361
9.2	0.00621		9.2	0.99379
9.22	0.00603		9.22	0.99397
9.24	0.00586		9.24	0.99414
9.26	0.00568		9.26	0.99432
9.28	0.0055		9.28	0.9945
9.3	0.00533		9.3	0.99467
9.32	0.00515		9.32	0.99485
9.34	0.00498		9.34	0.99502
9.36	0.00481		9.36	0.99519
9.38	0.00464		9.38	0.99536
9.4	0.00447		9.4	0.99553
9.42	0.00431		9.42	0.99569
9.44	0.00414		9.44	0.99586
9.46	0.00398		9.46	0.99602
9.48	0.00381		9.48	0.99619
9.5	0.00365		9.5	0.99635
9.52	0.00349		9.52	0.99651
9.54	0.00333		9.54	0.99667
9.56	0.00317		9.56	0.99683
9.58	0.00301		9.58	0.99699
9.6	0.00286		9.6	0.99714
9.62	0.0027		9.62	0.9973
9.64	0.00255		9.64	0.99745
9.66	0.0024		9.66	0.9976
9.68	0.00225		9.68	0.99775
9.7	0.0021		9.7	0.9979
9.72	0.00195		9.72	0.99805
9.74	0.0018		9.74	0.9982
9.76	0.00166		9.76	0.99834
9.78	0.00151		9.78	0.99849
9.8	0.00137		9.8	0.99863
9.82	0.00122		9.82	0.99878
9.84	0.00108		9.84	0.99892
9.86	0.000943888		9.86	0.99906
9.88	0.000805321		9.88	0.99919
9.9	0.000667995		9.9	0.99933
9.92	0.000531912		9.92	0.99947
9.94	0.000397071		9.94	0.9996
9.96	0.000263471		9.96	0.99974
9.98	0.000131115		9.98	0.99987
10	0		10	1
10.02	0		10.02	1
10.04	0		10.04	1
10.06	0		10.06	1
10.08	0		10.08	1
10.1	0		10.1	1
10.12	0		10.12	1
10.14	0		10.14	1
10.16	0		10.16	1
10.18	0		10.18	1
10.2	0		10.2	1
10.22	0		10.22	1
10.24	0		10.24	1
10.26	0		10.26	1
10.28	0		10.28	1
10.3	0		10.3	1
10.32	0		10.32	1
10.34	0		10.34	1
10.36	0		10.36	1
10.38	0		10.38	1
10.4	0		10.4	1
10.42	0		10.42	1
10.44	0		10.44	1
10.46	0		10.46	1
10.48	0		10.48	1
10.5	0		10.5	1
10.52	0		10.52	1
10.54	0		10.54	1
10.56	0		10.56	1
10.58	0		10.58	1
10.6	0		10.6	1
10.62	0		10.62	1
10.64	0		10.64	1
10.66	0		10.66	1
10.68	0		10.68	1
10.7	0		10.7	1
10.72	0		10.72	1
10.74	0		10.74	1
10.76	0		10.76	1
10.78	0		10.78	1
10.8	0		10.8	1
10.82	0		10.82	1
10.84	0		10.84	1
10.86	0		10.86	1
10.88	0		10.88	1
10.9	0		10.9	1
10.92	0		10.92	1
10.94	0		10.94	1
10.96	0		10.96	1
10.98	0		10.98	1
11	0		11	1
11.02	0		11.02	1
11.04	0		11.04	1
11.06	0		11.06	1
11.08	0		11.08	1
11.1	0		11.1	1
11.12	0		11.12	1
11.14	0		11.14	1
11.16	0		11.16	1
11.18	0		11.18	1
11.2	0		11.2	1
11.22	0		11.22	1
11.24	0		11.24	1
11.26	0		11.26	1
11.28	0		11.28	1
11.3	0		11.3	1
11.32	0		11.32	1
11.34	0		11.34	1
11.36	0		11.36	1
11.38	0		11.38	1
11.4	0		11.4	1
11.42	0		11.42	1
11.44	0		11.44	1
11.46	0		11.46	1
11.48	0		11.48	1
11.5	0		11.5	1
11.52	0		11.52	1
11.54	0		11.54	1
11.56	0		11.56	1
11.58	0		11.58	1
11.6	0		11.6	1
11.62	0		11.62	1
11.64	0		11.64	1
11.66	0		11.66	1
11.68	0		11.68	1
11.7	0		11.7	1
11.72	0		11.72	1
11.74	0		11.74	1
11.76	0		11.76	1
11.78	0		11.78	1
11.8	0		11.8	1
11.82	0		11.82	1
11.84	0		11.84	1
11.86	0		11.86	1
11.88	0		11.88	1
11.9	0		11.9	1
11.92	0		11.92	1
11.94	0		11.94	1
11.96	0		11.96	1
11.98	0		11.98	1
12	0		12	1

## Sheet: Fig. 2f
VGS (V)	IGS (A)
-1	4.04964e-12
-0.983	3.78776e-12
-0.966	3.59849e-12
-0.95	3.46144e-12
-0.933	3.40104e-12
-0.916	3.43032e-12
-0.899	3.43241e-12
-0.882	3.81329e-12
-0.866	4.01502e-12
-0.849	3.74531e-12
-0.832	3.23561e-12
-0.815	3.4534e-12
-0.798	3.89454e-12
-0.782	4.0506e-12
-0.765	4.02805e-12
-0.748	4.04593e-12
-0.731	3.92596e-12
-0.714	3.66865e-12
-0.697	3.68064e-12
-0.681	3.7389e-12
-0.664	3.69231e-12
-0.647	3.50233e-12
-0.63	3.38206e-12
-0.613	3.40845e-12
-0.597	3.41809e-12
-0.58	3.4674e-12
-0.563	3.54552e-12
-0.546	3.47695e-12
-0.529	3.24797e-12
-0.513	3.31703e-12
-0.496	3.68265e-12
-0.479	3.84911e-12
-0.462	3.89046e-12
-0.445	3.89708e-12
-0.429	3.67109e-12
-0.412	3.35971e-12
-0.395	3.30855e-12
-0.378	3.32571e-12
-0.361	2.88409e-12
-0.345	2.4794e-12
-0.328	2.4468e-12
-0.311	2.61469e-12
-0.294	2.36853e-12
-0.277	1.9202e-12
-0.261	1.51437e-12
-0.244	1.28334e-12
-0.227	1.23427e-12
-0.21	1.19681e-12
-0.193	8.68391e-13
-0.176	4.55267e-13
-0.16	2.62292e-13
-0.143	2.76609e-13
-0.126	1.69749e-13
-0.109	1.54592e-13
-0.092	2.26327e-13
-0.076	3.04584e-13
-0.059	6.13297e-13
-0.042	1.67505e-12
-0.025	3.36154e-12
-0.008	8.20192e-12
0.008	1.39788e-11
0.025	2.12074e-11
0.042	2.80907e-11
0.059	3.57418e-11
0.076	4.54533e-11
0.092	5.48352e-11
0.109	6.60852e-11
0.126	8.01923e-11
0.143	9.25e-11
0.16	1.0886e-10
0.176	1.24849e-10
0.193	1.40838e-10
0.21	1.63874e-10
0.227	1.86126e-10
0.244	2.09341e-10
0.261	2.35989e-10
0.277	2.60165e-10
0.294	2.95055e-10
0.311	3.37088e-10
0.328	3.84478e-10
0.345	4.3956e-10
0.361	4.86813e-10
0.378	5.55357e-10
0.395	6.48214e-10
0.412	7.36126e-10
0.429	8.44505e-10
0.445	9.60577e-10
0.462	1.09821e-09
0.479	1.27198e-09
0.496	1.45536e-09
0.513	1.66277e-09
0.529	1.90591e-09
0.546	2.15865e-09
0.563	2.47734e-09
0.58	2.93475e-09
0.597	3.32898e-09
0.613	3.8386e-09
0.63	4.40591e-09
0.647	5.08173e-09
0.664	5.77953e-09
0.681	6.62569e-09
0.697	7.40728e-09
0.714	8.53503e-09
0.731	9.69162e-09
0.748	1.07946e-08
0.765	1.23372e-08
0.782	1.39416e-08
0.798	1.54897e-08
0.815	1.71518e-08
0.832	1.85941e-08
0.849	2.06957e-08
0.866	2.28935e-08
0.882	2.51188e-08
0.899	2.74952e-08
0.916	3.0476e-08
0.933	3.2976e-08
0.95	3.59567e-08
0.966	3.88093e-08
0.983	3.94183e-08
1	3.98183e-08

## Sheet: Fig. 3a
VDS (V)	IDS (A) VGS = -3 V	IDS (A) VGS = -2.5 V	IDS (A) VGS = -2 V	IDS (A) VGS = -1.5 V	IDS (A) VGS = -1 V	IDS (A) VGS = -0.5 V	IDS (A) VGS = 0 V
0	1.11552e-12	5.05243e-13	7.37234e-13	1.10849e-12	5.94464e-13	7.73973e-13	4.46338e-13
0.053	1.75893e-12	9.0238e-13	7.00937e-13	1.09109e-12	6.08377e-13	7.45829e-13	4.17459e-13
0.103	2.0602e-12	2.50416e-12	3.09095e-12	1.06501e-12	5.99595e-11	2.74365e-10	3.42877e-10
0.153	2.42464e-12	3.51121e-12	9.2605e-12	3.46905e-11	3.60833e-10	8.18696e-10	1.28745e-09
0.201	2.42166e-12	4.42437e-12	1.41848e-11	8.49848e-11	7.70586e-10	1.53176e-09	2.61464e-09
0.251	2.50175e-12	5.30644e-12	1.79514e-11	1.31827e-10	1.13717e-09	2.23131e-09	4.03942e-09
0.303	2.56206e-12	5.97376e-12	2.14894e-11	1.77975e-10	1.54492e-09	2.99234e-09	5.58856e-09
0.351	2.86642e-12	6.46702e-12	2.3434e-11	2.13783e-10	1.96898e-09	3.66827e-09	7.08132e-09
0.403	2.98941e-12	6.49017e-12	2.5096e-11	2.50025e-10	2.39953e-09	4.36726e-09	8.61411e-09
0.453	2.93315e-12	7.52758e-12	2.76885e-11	2.76263e-10	2.72728e-09	5.16253e-09	1.02539e-08
0.503	3.07058e-12	7.37949e-12	3.15441e-11	3.08847e-10	2.94847e-09	5.84261e-09	1.1773e-08
0.551	3.20466e-12	7.62578e-12	3.02103e-11	3.26405e-10	3.35435e-09	6.43803e-09	1.31934e-08
0.601	3.0809e-12	7.62454e-12	3.44018e-11	3.59811e-10	3.67725e-09	7.0048e-09	1.45713e-08
0.653	2.95422e-12	8.69427e-12	3.31648e-11	3.70505e-10	4.05172e-09	7.51879e-09	1.58875e-08
0.703	3.22446e-12	8.5695e-12	3.69584e-11	3.90643e-10	4.23552e-09	8.33416e-09	1.75097e-08
0.751	3.14898e-12	8.71243e-12	3.65593e-11	4.16613e-10	4.52764e-09	8.88846e-09	1.88594e-08
0.803	3.15663e-12	9.46032e-12	4.02822e-11	4.37934e-10	4.7595e-09	9.44644e-09	2.02043e-08
0.853	3.362e-12	8.93954e-12	3.78331e-11	4.67165e-10	5.05278e-09	1.0166e-08	2.17033e-08
0.901	3.27963e-12	9.4362e-12	4.1022e-11	4.47568e-10	5.41656e-09	1.07153e-08	2.30134e-08
0.953	3.30977e-12	9.03235e-12	4.14486e-11	4.8057e-10	5.68948e-09	1.12206e-08	2.42626e-08
1.001	3.25266e-12	1.0028e-11	4.38592e-11	4.73747e-10	5.80951e-09	1.18474e-08	2.56193e-08
1.053	3.56564e-12	9.77731e-12	4.26689e-11	5.07172e-10	6.15868e-09	1.19597e-08	2.64299e-08
1.103	3.34243e-12	1.01453e-11	4.57454e-11	5.06124e-10	6.07167e-09	1.26494e-08	2.78152e-08
1.151	3.50202e-12	1.02304e-11	4.70802e-11	5.3679e-10	6.63106e-09	1.34383e-08	2.93129e-08
1.203	3.6255e-12	1.02002e-11	4.47703e-11	5.51848e-10	6.90706e-09	1.40359e-08	3.06247e-08
1.251	3.63023e-12	1.11283e-11	4.85795e-11	5.93688e-10	6.90253e-09	1.4667e-08	3.19813e-08
1.301	3.71765e-12	1.06587e-11	4.92485e-11	5.93158e-10	7.42867e-09	1.50661e-08	3.31008e-08
1.353	3.48858e-12	1.07935e-11	5.15776e-11	6.16271e-10	7.38454e-09	1.51312e-08	3.38709e-08
1.403	3.60069e-12	1.10656e-11	5.04236e-11	6.06828e-10	7.74891e-09	1.61347e-08	3.55939e-08
1.451	3.51144e-12	1.13187e-11	5.39743e-11	6.49095e-10	7.90163e-09	1.68448e-08	3.7004e-08
1.501	3.84968e-12	1.18462e-11	5.00651e-11	6.57023e-10	7.99865e-09	1.73891e-08	3.82312e-08
1.553	3.95847e-12	1.11226e-11	5.34516e-11	6.39441e-10	8.24815e-09	1.75697e-08	3.90716e-08
1.603	3.69512e-12	1.16439e-11	5.40428e-11	6.76089e-10	8.57149e-09	1.79427e-08	4.00955e-08
1.653	3.68828e-12	1.2262e-11	5.47085e-11	6.65271e-10	8.70694e-09	1.85924e-08	4.13887e-08
1.703	4.05229e-12	1.20105e-11	5.38e-11	6.56178e-10	8.7882e-09	1.85194e-08	4.19259e-08
1.753	3.73009e-12	1.23661e-11	5.6948e-11	6.99363e-10	8.63847e-09	1.93024e-08	4.33269e-08
1.801	3.83607e-12	1.17875e-11	5.65544e-11	6.83931e-10	9.17663e-09	1.95968e-08	4.42121e-08
1.853	3.82745e-12	1.15553e-11	5.30266e-11	7.17266e-10	9.47082e-09	2.0004e-08	4.51981e-08
1.903	3.84717e-12	1.24045e-11	5.61516e-11	6.69831e-10	9.2652e-09	2.02237e-08	4.59769e-08
1.951	4.15246e-12	1.23065e-11	5.42283e-11	7.27816e-10	9.47546e-09	2.0561e-08	4.68615e-08
2.003	4.00054e-12	1.26434e-11	5.79609e-11	7.26084e-10	9.889e-09	2.08767e-08	4.77092e-08
2.051	3.99145e-12	1.22373e-11	5.74575e-11	6.99022e-10	9.76496e-09	2.13821e-08	4.87374e-08
2.103	3.83956e-12	1.27032e-11	5.5758e-11	6.98912e-10	9.84224e-09	2.21664e-08	5.0038e-08
2.153	4.23063e-12	1.20922e-11	5.4274e-11	7.16958e-10	9.7696e-09	2.19556e-08	5.03044e-08
2.201	3.8209e-12	1.32367e-11	5.75766e-11	7.35045e-10	1.01262e-08	2.19561e-08	5.0775e-08
2.253	4.2109e-12	1.2515e-11	5.47669e-11	7.1531e-10	1.00049e-08	2.29235e-08	5.22252e-08
2.301	4.20087e-12	1.32217e-11	5.83105e-11	7.58665e-10	1.02891e-08	2.32267e-08	5.29806e-08
2.351	3.99093e-12	1.23241e-11	5.63076e-11	7.15884e-10	1.05399e-08	2.36718e-08	5.38682e-08
2.403	4.35263e-12	1.28658e-11	5.51159e-11	7.46315e-10	1.01463e-08	2.35302e-08	5.41402e-08
2.451	4.11463e-12	1.22223e-11	5.84896e-11	7.1291e-10	1.05771e-08	2.33055e-08	5.4313e-08
2.501	4.27701e-12	1.33322e-11	5.8076e-11	7.63857e-10	1.05784e-08	2.40593e-08	5.54757e-08
2.551	4.12554e-12	1.35269e-11	5.83526e-11	7.16802e-10	1.06986e-08	2.47483e-08	5.65582e-08
2.601	4.0603e-12	1.2763e-11	6.00302e-11	7.43854e-10	1.05798e-08	2.46987e-08	5.68697e-08
2.651	4.28135e-12	1.30117e-11	6.06982e-11	7.44094e-10	1.09272e-08	2.48594e-08	5.73843e-08
2.703	4.27446e-12	1.32041e-11	5.64581e-11	7.23585e-10	1.07604e-08	2.55255e-08	5.84053e-08
2.753	4.26823e-12	1.24895e-11	5.6203e-11	7.24162e-10	1.10449e-08	2.53224e-08	5.85229e-08
2.801	4.37702e-12	1.3559e-11	5.97729e-11	7.41415e-10	1.12464e-08	2.6e-08	5.9533e-08
2.851	4.45799e-12	1.41074e-11	6.05004e-11	7.24211e-10	1.09384e-08	2.55448e-08	5.93704e-08
2.901	4.13978e-12	1.28111e-11	5.76654e-11	7.8046e-10	1.09378e-08	2.54523e-08	5.95698e-08
2.951	4.19385e-12	1.39468e-11	6.10636e-11	7.84004e-10	1.08904e-08	2.56015e-08	6.0008e-08
3.003	4.19168e-12	1.28746e-11	6.08125e-11	7.60648e-10	1.14571e-08	2.66118e-08	6.1321e-08
3.051	4.19047e-12	1.43872e-11	5.85723e-11	7.28127e-10	1.11726e-08	2.59897e-08	6.09511e-08
3.101	4.47595e-12	1.45214e-11	6.00217e-11	7.67512e-10	1.13933e-08	2.63244e-08	6.15555e-08
3.153	4.76248e-12	1.4128e-11	5.89235e-11	7.77726e-10	1.12008e-08	2.63055e-08	6.17906e-08
3.201	4.39293e-12	1.42109e-11	6.00957e-11	7.58299e-10	1.13652e-08	2.69733e-08	6.27247e-08
3.253	4.48166e-12	1.34903e-11	6.00496e-11	7.71923e-10	1.17951e-08	2.70557e-08	6.30533e-08
3.301	4.80014e-12	1.35735e-11	6.1026e-11	7.49896e-10	1.14198e-08	2.76253e-08	6.38776e-08
3.351	4.63417e-12	1.49625e-11	6.24972e-11	7.8417e-10	1.13962e-08	2.81191e-08	6.4621e-08
3.403	4.52663e-12	1.46248e-11	5.99733e-11	7.59119e-10	1.13416e-08	2.79143e-08	6.46449e-08
3.451	4.90618e-12	1.50479e-11	5.98905e-11	7.86402e-10	1.15739e-08	2.86801e-08	6.56632e-08
3.501	4.51572e-12	1.39119e-11	6.41005e-11	8.06463e-10	1.21378e-08	2.88853e-08	6.61055e-08
3.553	4.58388e-12	1.40607e-11	6.05697e-11	7.91576e-10	1.14827e-08	2.84615e-08	6.59022e-08
3.601	5.11076e-12	1.43817e-11	6.03073e-11	8.2226e-10	1.22598e-08	2.84832e-08	6.61568e-08
3.653	5.06786e-12	1.41042e-11	6.07217e-11	7.89175e-10	1.17429e-08	2.89237e-08	6.6843e-08
3.701	5.11242e-12	1.47338e-11	6.16896e-11	8.10164e-10	1.1836e-08	2.9163e-08	6.73251e-08
3.751	5.24395e-12	1.58782e-11	6.17186e-11	7.83798e-10	1.22291e-08	2.87667e-08	6.71584e-08
3.803	4.89107e-12	1.48683e-11	6.45229e-11	8.28243e-10	1.19639e-08	2.99378e-08	6.86046e-08
3.853	5.16811e-12	1.58428e-11	6.80035e-11	8.32658e-10	1.24052e-08	2.94268e-08	6.83304e-08
3.903	5.21799e-12	1.62346e-11	6.47418e-11	8.49323e-10	1.23911e-08	2.99167e-08	6.90897e-08
3.951	5.46932e-12	1.50602e-11	6.46689e-11	8.52361e-10	1.22671e-08	2.93085e-08	6.87302e-08
4.001	5.20787e-12	1.65669e-11	6.78745e-11	8.49068e-10	1.22525e-08	2.97718e-08	6.94791e-08
4.053	5.03369e-12	1.67332e-11	6.54731e-11	8.29873e-10	1.28306e-08	3.10841e-08	7.11093e-08
4.103	5.60398e-12	1.57774e-11	6.94185e-11	8.49703e-10	1.24878e-08	3.077e-08	7.10822e-08
4.153	5.20449e-12	1.57797e-11	6.75794e-11	8.67313e-10	1.26105e-08	3.15758e-08	7.22171e-08
4.203	5.32097e-12	1.69583e-11	6.6331e-11	8.39922e-10	1.2602e-08	3.13402e-08	7.22982e-08
4.251	5.61056e-12	1.60991e-11	7.36769e-11	8.51689e-10	1.28551e-08	3.09739e-08	7.22604e-08
4.303	5.53047e-12	1.73695e-11	6.96122e-11	9.20002e-10	1.30252e-08	3.15316e-08	7.31869e-08
4.353	5.70939e-12	1.72641e-11	7.34943e-11	8.80443e-10	1.33917e-08	3.14898e-08	7.35154e-08
4.401	6.06172e-12	1.84448e-11	7.68932e-11	9.3601e-10	1.36841e-08	3.22103e-08	7.46439e-08
4.453	5.87329e-12	1.7159e-11	7.31472e-11	9.24993e-10	1.39009e-08	3.27164e-08	7.55712e-08
4.503	6.22998e-12	1.7596e-11	7.40175e-11	9.07951e-10	1.38134e-08	3.33387e-08	7.66374e-08
4.553	6.16059e-12	1.84762e-11	7.57621e-11	9.69474e-10	1.38456e-08	3.42094e-08	7.79791e-08
4.601	6.00827e-12	1.796e-11	7.89221e-11	9.31976e-10	1.43948e-08	3.32347e-08	7.74486e-08
4.651	6.3163e-12	1.83533e-11	7.62919e-11	9.51343e-10	1.48279e-08	3.47531e-08	7.94987e-08
4.701	6.2853e-12	1.81294e-11	8.24963e-11	9.43508e-10	1.45109e-08	3.51309e-08	8.04014e-08
4.751	6.28756e-12	1.81983e-11	8.29778e-11	9.8805e-10	1.44346e-08	3.47422e-08	8.05414e-08
4.801	6.07123e-12	2.05976e-11	8.15663e-11	9.9226e-10	1.52198e-08	3.55913e-08	8.19756e-08
4.851	6.14309e-12	2.0405e-11	7.99348e-11	1.03007e-09	1.48293e-08	3.66202e-08	8.36256e-08
4.903	6.44609e-12	2.00225e-11	8.18829e-11	1.02439e-09	1.50146e-08	3.71984e-08	8.48461e-08
4.951	6.58029e-12	2.04199e-11	8.36658e-11	1.08701e-09	1.57201e-08	3.77944e-08	8.61197e-08
5.001	6.60286e-12	2.06774e-11	9.19105e-11	1.08628e-09	1.55325e-08	3.7427e-08	8.64419e-08
5.051	6.91385e-12	2.18968e-11	8.45031e-11	1.04537e-09	1.64131e-08	3.75373e-08	8.72938e-08
5.101	6.65612e-12	2.11037e-11	8.89892e-11	1.08662e-09	1.62794e-08	3.82232e-08	8.87793e-08
5.151	6.94392e-12	2.21166e-11	9.43646e-11	1.10845e-09	1.61222e-08	3.96177e-08	9.1039e-08
5.201	6.80564e-12	2.15901e-11	9.20851e-11	1.14454e-09	1.70049e-08	4.03579e-08	9.26799e-08
5.251	7.58374e-12	2.19244e-11	9.42886e-11	1.13481e-09	1.73375e-08	3.94926e-08	9.27336e-08
5.303	7.10586e-12	2.1854e-11	9.46221e-11	1.22036e-09	1.70272e-08	4.05818e-08	9.48221e-08
5.353	7.00307e-12	2.21425e-11	9.7852e-11	1.19387e-09	1.70413e-08	4.09529e-08	9.62051e-08
5.401	7.76244e-12	2.20547e-11	1.01005e-10	1.20465e-09	1.79041e-08	4.1244e-08	9.75388e-08
5.453	7.81292e-12	2.43235e-11	1.07409e-10	1.28579e-09	1.80999e-08	4.29346e-08	1.00343e-07
5.503	7.49793e-12	2.47783e-11	9.95899e-11	1.28248e-09	1.86748e-08	4.21267e-08	1.00618e-07
5.553	8.13293e-12	2.3792e-11	1.0929e-10	1.32548e-09	1.88637e-08	4.451e-08	1.04205e-07
5.601	8.34918e-12	2.44169e-11	1.03472e-10	1.29914e-09	1.84308e-08	4.46635e-08	1.05542e-07
5.651	8.60687e-12	2.64652e-11	1.117e-10	1.30296e-09	1.9584e-08	4.61826e-08	1.08318e-07
5.703	8.11071e-12	2.60625e-11	1.1443e-10	1.37601e-09	1.98287e-08	4.71205e-08	1.10535e-07
5.751	8.49795e-12	2.59113e-11	1.17661e-10	1.31896e-09	1.92592e-08	4.73371e-08	1.12045e-07
5.803	9.1843e-12	2.74395e-11	1.1539e-10	1.3454e-09	1.95347e-08	4.88706e-08	1.14934e-07
5.853	9.5492e-12	2.64835e-11	1.21939e-10	1.43742e-09	1.9892e-08	4.7833e-08	1.15204e-07
5.903	9.45923e-12	2.64931e-11	1.16967e-10	1.40731e-09	2.04905e-08	4.87363e-08	1.17739e-07
5.951	1.03033e-11	2.96121e-11	1.29167e-10	1.44935e-09	2.08505e-08	5.09635e-08	1.21696e-07
6.001	1.04107e-11	2.91741e-11	1.23977e-10	1.52403e-09	2.10118e-08	5.19908e-08	1.24495e-07
6.051	1.0715e-11	3.12527e-11	1.23465e-10	1.48611e-09	2.21406e-08	5.21688e-08	1.26506e-07
6.101	1.1824e-11	3.18882e-11	1.29737e-10	1.53133e-09	2.23849e-08	5.11095e-08	1.27349e-07
6.151	1.23888e-11	3.22476e-11	1.38212e-10	1.55701e-09	2.24906e-08	5.26726e-08	1.31007e-07
6.201	1.34366e-11	3.61302e-11	1.35193e-10	1.6198e-09	2.34091e-08	5.32317e-08	1.33794e-07
6.251	1.32099e-11	3.54898e-11	1.50368e-10	1.72395e-09	2.29434e-08	5.35052e-08	1.36504e-07
6.303	1.53478e-11	3.72056e-11	1.44748e-10	1.72948e-09	2.41194e-08	5.45718e-08	1.40335e-07
6.353	1.65216e-11	3.90443e-11	1.5526e-10	1.80407e-09	2.39956e-08	5.74167e-08	1.44858e-07
6.403	1.87642e-11	4.43743e-11	1.71244e-10	1.81107e-09	2.52671e-08	5.81414e-08	1.473e-07
6.453	2.08841e-11	4.82812e-11	1.72695e-10	1.85844e-09	2.59009e-08	5.98333e-08	1.50811e-07
6.501	2.38272e-11	4.77529e-11	1.92841e-10	2.02546e-09	2.71061e-08	5.84645e-08	1.51247e-07
6.551	2.82002e-11	5.71677e-11	1.94243e-10	2.07535e-09	2.70287e-08	6.20192e-08	1.56803e-07
6.603	3.37903e-11	6.12985e-11	2.15611e-10	2.13969e-09	2.73292e-08	6.24208e-08	1.5919e-07
6.651	4.65273e-11	7.10546e-11	2.31841e-10	2.30652e-09	2.9608e-08	6.40598e-08	1.62904e-07
6.701	7.05659e-11	8.05159e-11	2.40194e-10	2.3509e-09	2.9288e-08	6.36551e-08	1.64549e-07
6.751	1.53443e-10	9.10371e-11	2.64752e-10	2.69203e-09	3.06403e-08	6.65021e-08	1.69514e-07
6.803	1.16693e-07	1.15833e-10	3.13549e-10	2.81103e-09	3.29911e-08	6.81567e-08	1.73154e-07
6.853	1.07589e-06	1.60236e-10	3.72412e-10	3.09233e-09	3.35918e-08	6.83985e-08	1.75071e-07
6.903	1.71664e-06	2.30195e-10	4.32306e-10	3.30077e-09	3.65063e-08	7.26897e-08	1.80824e-07
6.951	1.81585e-06	5.60738e-10	5.24494e-10	3.70891e-09	3.739e-08	7.77185e-08	1.8657e-07
7.003	1.82879e-06	7.11258e-07	6.87127e-10	4.39726e-09	4.06118e-08	8.12235e-08	1.90684e-07
7.051	1.90039e-06	1.40267e-06	1.04704e-09	4.9779e-09	4.59995e-08	8.75667e-08	1.97509e-07
7.101	1.912e-06	1.54341e-06	2.42496e-09	6.61918e-09	4.83344e-08	9.34562e-08	2.0325e-07
7.151	1.97393e-06	1.61571e-06	1.26566e-06	8.75817e-09	5.46373e-08	1.0005e-07	2.09494e-07
7.201	1.9603e-06	1.7204e-06	1.49301e-06	1.3287e-08	6.17597e-08	1.07963e-07	2.16818e-07
7.251	2.01377e-06	1.73191e-06	1.53541e-06	2.85315e-08	7.38122e-08	1.16099e-07	2.23192e-07
7.301	2.00476e-06	1.75876e-06	1.57584e-06	1.12075e-06	9.11308e-08	1.30396e-07	2.3548e-07
7.353	2.05212e-06	1.80159e-06	1.60898e-06	1.13491e-06	1.20987e-07	1.5287e-07	2.55891e-07
7.401	2.10005e-06	1.84206e-06	1.64844e-06	1.18386e-06	1.79976e-07	1.7795e-07	2.83621e-07
7.453	2.15582e-06	1.85537e-06	1.63434e-06	1.22262e-06	3.50899e-07	2.12967e-07	3.17018e-07
7.501	2.18993e-06	1.87487e-06	1.6444e-06	1.24137e-06	1.05453e-06	2.7544e-07	3.73234e-07
7.551	2.23275e-06	1.93542e-06	1.65435e-06	1.2718e-06	1.09984e-06	3.75195e-07	4.44799e-07
7.601	2.27543e-06	1.95984e-06	1.69727e-06	1.28831e-06	1.13146e-06	5.9869e-07	5.83628e-07
7.653	2.28697e-06	1.99217e-06	1.74138e-06	1.29076e-06	1.16451e-06	7.91828e-07	6.45134e-07
7.703	2.3199e-06	2.0244e-06	1.78841e-06	1.288e-06	1.14306e-06	8.22031e-07	6.64695e-07
7.751	2.34471e-06	2.06041e-06	1.78284e-06	1.31255e-06	1.16532e-06	8.77311e-07	7.23162e-07
7.803	2.38901e-06	2.05725e-06	1.79536e-06	1.33874e-06	1.19538e-06	8.86842e-07	7.38258e-07
7.851	2.39188e-06	2.09796e-06	1.83605e-06	1.35551e-06	1.2285e-06	8.82974e-07	7.42329e-07
7.901	2.45147e-06	2.14798e-06	1.90224e-06	1.36416e-06	1.24027e-06	8.74959e-07	7.4396e-07
7.951	2.52848e-06	2.19752e-06	1.92316e-06	1.40442e-06	1.23628e-06	8.79892e-07	7.74893e-07
8.001	2.57392e-06	2.20161e-06	1.92939e-06	1.43378e-06	1.22714e-06	8.77954e-07	7.79746e-07
8.053	2.586e-06	2.21788e-06	1.95024e-06	1.45876e-06	1.22478e-06	9.14536e-07	8.17498e-07
8.101	2.60645e-06	2.27226e-06	1.98985e-06	1.48311e-06	1.25539e-06	9.32873e-07	8.34774e-07
8.151	2.64415e-06	2.3231e-06	2.0252e-06	1.50653e-06	1.25076e-06	9.10339e-07	8.11624e-07
8.201	2.66637e-06	2.36904e-06	2.0578e-06	1.51379e-06	1.2783e-06	9.58994e-07	8.61755e-07
8.251	2.69373e-06	2.38687e-06	2.10878e-06	1.53745e-06	1.29109e-06	9.85407e-07	8.88709e-07
8.301	2.7453e-06	2.4141e-06	2.11722e-06	1.58105e-06	1.34394e-06	9.77329e-07	8.80387e-07
8.351	2.80146e-06	2.41424e-06	2.13564e-06	1.61611e-06	1.36445e-06	1.01115e-06	9.14946e-07
8.401	2.87304e-06	2.45872e-06	2.18548e-06	1.66404e-06	1.34201e-06	1.02188e-06	9.25373e-07
8.451	2.89196e-06	2.52434e-06	2.24564e-06	1.68736e-06	1.35186e-06	1.01424e-06	9.16914e-07
8.503	2.90098e-06	2.55482e-06	2.28569e-06	1.69559e-06	1.39709e-06	1.0299e-06	9.32411e-07
8.553	2.93262e-06	2.55851e-06	2.28262e-06	1.71997e-06	1.45179e-06	1.08418e-06	9.87269e-07
8.603	3.00019e-06	2.59225e-06	2.27769e-06	1.7565e-06	1.4789e-06	1.09275e-06	9.95149e-07
8.653	3.03278e-06	2.66017e-06	2.3059e-06	1.76979e-06	1.47159e-06	1.10463e-06	1.00921e-06
8.701	3.07753e-06	2.69278e-06	2.34884e-06	1.76395e-06	1.47697e-06	1.1414e-06	1.04439e-06
8.753	3.11348e-06	2.70998e-06	2.39808e-06	1.80915e-06	1.47946e-06	1.13873e-06	1.04223e-06
8.801	3.17773e-06	2.71647e-06	2.44902e-06	1.84736e-06	1.49682e-06	1.14734e-06	1.05016e-06
8.853	3.2012e-06	2.77188e-06	2.51118e-06	1.90067e-06	1.54797e-06	1.16157e-06	1.06384e-06
8.901	3.25552e-06	2.80495e-06	2.54024e-06	1.92385e-06	1.57199e-06	1.17627e-06	1.07803e-06
8.953	3.29126e-06	2.82254e-06	2.53065e-06	1.95355e-06	1.54979e-06	1.21933e-06	1.12123e-06
9.001	3.34871e-06	2.82129e-06	2.56371e-06	1.96231e-06	1.60988e-06	1.23582e-06	1.13721e-06
9.053	3.36096e-06	2.87941e-06	2.56489e-06	1.98515e-06	1.59414e-06	1.24476e-06	1.14542e-06
9.103	3.38646e-06	2.92947e-06	2.61778e-06	1.98882e-06	1.62567e-06	1.24801e-06	1.14781e-06
9.151	3.43558e-06	2.96735e-06	2.64331e-06	2.04204e-06	1.67018e-06	1.24559e-06	1.14435e-06
9.201	3.49482e-06	3.00786e-06	2.72825e-06	2.09511e-06	1.68079e-06	1.2815e-06	1.18016e-06
9.251	3.49877e-06	3.06257e-06	2.735e-06	2.13665e-06	1.75227e-06	1.28959e-06	1.18734e-06
9.301	3.5448e-06	3.07737e-06	2.77627e-06	2.14736e-06	1.76069e-06	1.34159e-06	1.23973e-06
9.353	3.57465e-06	3.0739e-06	2.77306e-06	2.15363e-06	1.78419e-06	1.34206e-06	1.23907e-06
9.401	3.60632e-06	3.08878e-06	2.79874e-06	2.20252e-06	1.8303e-06	1.34736e-06	1.24345e-06
9.451	3.61264e-06	3.12359e-06	2.803e-06	2.25946e-06	1.81648e-06	1.39669e-06	1.29334e-06
9.501	3.67954e-06	3.20308e-06	2.87145e-06	2.29147e-06	1.84195e-06	1.44099e-06	1.33845e-06
9.553	3.72542e-06	3.24075e-06	2.87701e-06	2.28774e-06	1.90942e-06	1.42646e-06	1.32193e-06
9.603	3.79513e-06	3.27812e-06	2.89264e-06	2.31103e-06	1.92971e-06	1.4678e-06	1.36282e-06
9.653	3.81062e-06	3.31753e-06	2.94562e-06	2.37265e-06	1.95474e-06	1.50358e-06	1.39785e-06
9.701	3.86287e-06	3.36847e-06	2.9938e-06	2.42548e-06	1.98442e-06	1.45946e-06	1.35082e-06
9.753	3.88491e-06	3.36496e-06	3.00417e-06	2.49289e-06	2.00329e-06	1.50777e-06	1.3986e-06
9.803	3.90853e-06	3.39145e-06	2.98855e-06	2.49938e-06	2.00806e-06	1.50766e-06	1.39657e-06
9.853	3.93605e-06	3.46665e-06	3.07659e-06	2.49108e-06	2.02452e-06	1.52234e-06	1.40965e-06
9.903	3.98024e-06	3.50897e-06	3.1142e-06	2.50571e-06	2.08448e-06	1.59112e-06	1.47851e-06
9.953	3.98944e-06	3.51832e-06	3.16737e-06	2.53031e-06	2.06186e-06	1.6224e-06	1.50873e-06
10	3.9709e-06	3.49377e-06	3.22282e-06	2.57383e-06	2.09738e-06	1.57472e-06	1.45807e-06

## Sheet: Fig. 3b
VGS (V)	VEB (V)	Multi
0	7.23	6.53281
-0.5	6.83	23.0227
-1	6.45	80.9773
-1.5	6.3	1488.21
-2	6.16	23317.9
-2.5	5.9	131874
-3	5.48	529453

## Sheet: Fig. 3c
VDS (V)	THIS WORK	MoS2 NS	WSe2/WS2	WSe2/MoS2	MoS2	Bi2O2Se	WSe2	BP	MoS2	InSe
5.48	529453
12		45
8.5			500
6.5				9
38					2
7						2000
11							8
19								3
50									20
12										1000

## Sheet: Fig. 3d
Frequency (Hz)	Sn/I (Hz-1/2) VDS = 2 V	Sn/I (Hz-1/2) VDS = 3 V	Sn/I (Hz-1/2) VDS = 4 V	Sn/I (Hz-1/2) VDS = 5 V	Sn/I (Hz-1/2) VDS = 7 V	Sn/I (Hz-1/2) VDS = 8 V	Sn/I (Hz-1/2) VDS = 9 V	Sn/I (Hz-1/2) VDS = 10 V
0.01431	0.00652	0.00879	0.01967	0.01652	0.00527	0.00225	0.00492	0.0024
0.01431	0.00485	0.00896	0.01967	0.01631	0.00448	0.00277	0.00455	0.0024
0.01431	0.00567	0.00877	0.01967	0.01591	0.00601	0.002	0.00412	0.0024
0.01431	0.00447	0.00962	0.01967	0.01353	0.00556	0.002	0.00499	0.0024
0.01431	0.00362	0.00899	0.01967	0.01293	0.00584	0.00221	0.00572	0.0024
0.01431	0.00645	0.0091	0.01967	0.01353	0.00573	0.00203	0.00406	0.0024
0.01431	0.00508	0.00922	0.01967	0.01334	0.00529	0.00181	0.00469	0.0024
0.01431	0.00561	0.00942	0.01967	0.01424	0.00461	0.00188	0.00487	0.0024
0.01431	0.00497	0.00966	0.01967	0.01381	0.0047	0.00237	0.00367	0.0024
0.01431	0.00643	0.00927	0.01967	0.01425	0.00419	0.00218	0.00492	0.0024
0.01431	0.00654	0.00896	0.01967	0.01325	0.00405	0.00202	0.00518	0.0024
0.01431	0.00561	0.0091	0.01967	0.01353	0.00573	0.00203	0.00406	0.0024
0.01431	0.00497	0.00922	0.01967	0.01334	0.00529	0.00181	0.00469	0.00219
0.02146	0.0052	0.00661	0.01105	0.01005	0.00443	0.0023	0.00344	0.00191
0.02146	0.00602	0.00667	0.01105	0.00908	0.00392	0.00227	0.00491	0.00191
0.02146	0.00495	0.00689	0.01105	0.00981	0.00401	0.0024	0.00422	0.00191
0.02146	0.0053	0.00713	0.01105	0.00938	0.0039	0.00229	0.00522	0.00191
0.02146	0.00796	0.00702	0.01105	0.00987	0.00397	0.00246	0.00438	0.00191
0.02146	0.00467	0.00703	0.01105	0.00929	0.0041	0.00182	0.00403	0.00191
0.02146	0.00666	0.01357	0.01908	0.01285	0.00383	0.00174	0.00341	0.00191
0.02146	0.00716	0.01348	0.01908	0.01196	0.0032	0.00168	0.00272	0.00191
0.02146	0.00465	0.0114	0.01573	0.01122	0.00382	0.00212	0.00431	0.00197
0.02861	0.00641	0.01307	0.01908	0.01215	0.00377	0.00213	0.00336	0.00195
0.02861	0.00666	0.01308	0.01908	0.01227	0.0039	0.00202	0.00351	0.00195
0.02861	0.00716	0.01357	0.01908	0.01285	0.00383	0.00174	0.00341	0.00195
0.02861	0.00495	0.01348	0.01908	0.01196	0.0032	0.00168	0.00272	0.00195
0.02861	0.00519	0.01335	0.01908	0.01201	0.00397	0.00207	0.00332	0.00195
0.02861	0.00432	0.0134	0.01908	0.0123	0.00326	0.00228	0.00333	0.00195
0.02861	0.00407	0.0131	0.01908	0.01213	0.00378	0.00208	0.00347	0.00195
0.02861	0.00488	0.01081	0.01837	0.01127	0.00314	0.00207	0.00338	0.00212
0.03576	0.00483	0.00685	0.01652	0.01103	0.00278	0.00206	0.00241	0.00228
0.03576	0.00716	0.00755	0.01652	0.01003	0.00338	0.00164	0.00399	0.00228
0.03576	0.00346	0.00695	0.01652	0.01166	0.00333	0.00226	0.00309	0.00228
0.03576	0.00748	0.0071	0.01652	0.0106	0.00324	0.00157	0.0029	0.00228
0.03576	0.00716	0.00771	0.01578	0.00855	0.00295	0.00223	0.00262	0.00228
0.03576	0.00412	0.00718	0.01616	0.00827	0.0034	0.0025	0.00336	0.00231
0.04292	0.00474	0.00771	0.01578	0.00855	0.00295	0.00223	0.00262	0.00234
0.04292	0.00374	0.0077	0.01578	0.00947	0.00235	0.00219	0.0032	0.00234
0.04292	0.0066	0.00734	0.01578	0.00826	0.00249	0.00171	0.00226	0.00234
0.04292	0.00374	0.00838	0.00462	0.00697	0.00273	0.00229	0.00228	0.00234
0.04292	0.00472	0.00786	0.01578	0.0088	0.00321	0.00233	0.00267	0.00234
0.04292	0.00431	0.00795	0.01177	0.00766	0.003	0.00188	0.00196	0.0018
0.05007	0.00499	0.00741	0.00462	0.00741	0.00316	0.00183	0.00199	0.000844882
0.05007	0.00305	0.00838	0.00462	0.00697	0.00273	0.00229	0.00228	0.000844882
0.05007	0.00501	0.00737	0.00462	0.00698	0.00262	0.00239	0.00263	0.000844882
0.05007	0.00367	0.0079	0.00462	0.00729	0.00298	0.00193	0.00193	0.000844882
0.05007	0.00562	0.00782	0.01114	0.01027	0.00292	0.00203	0.00238	0.000814948
0.05722	0.0052	0.00743	0.01502	0.01046	0.00301	0.00183	0.0017	0.000783865
0.05722	0.00533	0.00746	0.01502	0.00975	0.00258	0.00171	0.00171	0.000783865
0.05722	0.00563	0.00748	0.01502	0.01042	0.00264	0.00192	0.00203	0.000783865
0.05722	0.0058	0.01122	0.01439	0.00944	0.00256	0.00239	0.00203	0.00153
0.06437	0.00381	0.01354	0.01303	0.00727	0.0027	0.00183	0.00136	0.00195
0.06437	0.00701	0.01334	0.01303	0.00688	0.00248	0.00202	0.00197	0.00195
0.06437	0.00504	0.0136	0.01303	0.00728	0.00301	0.00213	0.00156	0.00195
0.06437	0.00726	0.0127	0.01107	0.00884	0.00217	0.00172	0.00206	0.00147
0.07153	0.00466	0.01106	0.00829	0.01019	0.00249	0.002	0.00135	0.000629965
0.07153	0.00448	0.0108	0.00829	0.01044	0.00218	0.0021	0.00136	0.000629965
0.07153	0.00616	0.00911	0.01047	0.00801	0.00252	0.00185	0.00161	0.000698718
0.07868	0.0049	0.00637	0.01158	0.00622	0.00196	0.00199	0.00124	0.000758488
0.07868	0.00503	0.00611	0.01158	0.00574	0.00219	0.00202	0.00135	0.000758488
0.07868	0.00438	0.00785	0.01214	0.00536	0.00271	0.0021	0.00129	0.000952387
0.08583	0.00489	0.00931	0.01265	0.00422	0.00217	0.0016	0.00106	0.000998855
0.08583	0.00491	0.00874	0.01265	0.0047	0.00159	0.00198	0.00111	0.000998855
0.08583	0.00431	0.00807	0.00934	0.00644	0.00178	0.00184	0.000948683	0.000839559
0.09298	0.00491	0.00517	0.00372	0.00769	0.00172	0.00202	0.000998599	0.000576337
0.09298	0.00429	0.00542	0.00372	0.00763	0.0018	0.00187	0.00132	0.000576337
0.09298	0.00469	0.00648	0.00493	0.00786	0.00186	0.00191	0.00114	0.000795344
0.10014	0.00643	0.00659	0.00582	0.00706	0.00192	0.00195	0.00115	0.000928067
0.10014	0.00754	0.00645	0.0077	0.0069	0.00183	0.00181	0.00089398	0.000662176
0.10729	0.00404	0.00718	0.00817	0.00626	0.00165	0.00202	0.000998599	0.000576337
0.10729	0.00355	0.00702	0.00817	0.00619	0.00153	0.00187	0.00132	0.000576337
0.10729	0.00671	0.00751	0.00673	0.00686	0.00174	0.00148	0.000917824	0.000581508
0.11444	0.00335	0.00738	0.00408	0.0074	0.00163	0.00197	0.000873613	0.000812768
0.11444	0.00394	0.00905	0.00534	0.00661	0.00176	0.00166	0.000875671	0.00136
0.12159	0.00394	0.00567	0.00453	0.00401	0.00166	0.00158	0.000837854	0.00172
0.12159	0.00476	0.00757	0.00551	0.00489	0.00153	0.00185	0.000885889	0.00148
0.12875	0.00481	0.00567	0.00453	0.00401	0.00166	0.00158	0.000837854	0.00114
0.12875	0.00358	0.0051	0.00557	0.00467	0.00159	0.00138	0.00105	0.000956027
0.1359	0.00336	0.00474	0.00612	0.0047	0.00161	0.0018	0.000831384	0.000531217
0.1359	0.00502	0.00635	0.00643	0.00449	0.00153	0.0016	0.000712461	0.000542291
0.14305	0.00424	0.00772	0.00608	0.0046	0.00145	0.00184	0.000897998	0.000551205
0.14305	0.00349	0.00663	0.00456	0.00506	0.00137	0.00145	0.00066	0.000685633
0.1502	0.00412	0.0045	0.00242	0.00578	0.00155	0.00146	0.00093145	0.000619251
0.15736	0.00301	0.00403	0.00608	0.0046	0.00145	0.00184	0.000897998	0.000397839
0.15736	0.00315	0.00521	0.00397	0.00564	0.00134	0.00187	0.000961873	0.000523593
0.16451	0.00301	0.00431	0.00402	0.00541	0.00121	0.00145	0.000611882	0.000602082
0.16451	0.00557	0.00463	0.00437	0.00505	0.00181	0.00159	0.000714983	0.000696443
0.17166	0.00479	0.00458	0.0056	0.00481	0.00138	0.00151	0.000789177	0.000604122
0.17881	0.00309	0.00519	0.00678	0.00461	0.00136	0.00183	0.000662722	0.000349362
0.17881	0.00289	0.00486	0.00609	0.00432	0.00142	0.00129	0.00103	0.000472961
0.18597	0.00371	0.00431	0.00402	0.00541	0.00121	0.00145	0.000611882	0.00047455
0.19312	0.00301	0.00439	0.00322	0.00505	0.0011	0.00151	0.000811665	0.000577184
0.20027	0.00324	0.00415	0.00293	0.00481	0.00138	0.00151	0.000789177	0.000735729
0.20027	0.00272	0.00368	0.00304	0.00461	0.00136	0.00183	0.000662722	0.000736805
0.20742	0.00374	0.00268	0.00213	0.00263	0.00111	0.00143	0.000921737	0.000719592
0.21458	0.0039	0.00395	0.00347	0.00356	0.00107	0.00132	0.000691954	0.000701513
0.22173	0.00261	0.00435	0.00511	0.00381	0.00112	0.00123	0.00067082	0.000715987
0.22888	0.00336	0.00329	0.00558	0.00336	0.000949187	0.00142	0.000714983	0.000669325
0.22888	0.00366	0.00362	0.0044	0.00282	0.00086464	0.00182	0.00063498	0.00063169
0.23603	0.00234	0.00345	0.00197	0.00324	0.00114	0.00122	0.000465145	0.000575503
0.24319	0.00269	0.00305	0.00213	0.00267	0.000831606	0.00156	0.000614817	0.000713818
0.25034	0.00287	0.00315	0.00312	0.00337	0.000887364	0.00135	0.000789177	0.000641811
0.25749	0.00395	0.00295	0.00343	0.00319	0.000964597	0.00114	0.000583884	0.000471434
0.26464	0.00275	0.00299	0.00272	0.00324	0.00114	0.00122	0.000465145	0.000672804
0.2718	0.00229	0.00299	0.00172	0.00278	0.000836027	0.00135	0.000737292	0.000635946
0.27895	0.00296	0.00302	0.0038	0.00313	0.000800895	0.000957755	0.000541996	0.000452033
0.2861	0.00204	0.003	0.00444	0.00281	0.000971452	0.00109	0.000702282	0.000317708
0.29325	0.00221	0.00252	0.00318	0.00217	0.000767039	0.0011	0.000643428	0.000358539
0.30756	0.00264	0.00232	0.00226	0.00307	0.000906273	0.00122	0.000560928	0.000386929
0.31471	0.00312	0.00165	0.00169	0.00337	0.000887364	0.00135	0.000789177	0.000317708
0.32187	0.00316	0.00272	0.00282	0.00319	0.000964597	0.00114	0.000583884	0.000769589
0.32902	0.00245	0.0029	0.00287	0.00324	0.00114	0.00122	0.000465145	0.000768735
0.33617	0.00213	0.00228	0.00217	0.00278	0.000836027	0.00135	0.000737292	0.000528353
0.35048	0.00245	0.00272	0.00194	0.00313	0.000800895	0.000957755	0.000541996	0.000535988
0.35763	0.00215	0.00236	0.00163	0.00281	0.000971452	0.00109	0.000702282	0.000468216
0.36478	0.00214	0.00212	0.00209	0.00189	0.000671726	0.00101	0.000528545	0.000258364
0.37909	0.0019	0.00202	0.00245	0.00217	0.000767039	0.0011	0.000643428	0.000355838
0.38624	0.00222	0.00229	0.00235	0.00198	0.000786028	0.000952196	0.00055771	0.000387731
0.40054	0.00231	0.00219	0.00252	0.00242	0.000716343	0.000905328	0.000617738	0.00049021
0.4077	0.00281	0.00221	0.00245	0.00257	0.00070493	0.00095108	0.000651767	0.000434431
0.422	0.00186	0.00254	0.00218	0.00211	0.000656179	0.000728589	0.000568894	0.000294317
0.42915	0.00349	0.00221	0.0022	0.00206	0.000673917	0.000835815	0.000537662	0.000319328
0.44346	0.00142	0.00236	0.0016	0.00242	0.00070493	0.000648403	0.000520653	0.000262907
0.45776	0.00257	0.00141	0.00116	0.00257	0.000656179	0.000621653	0.000537327	0.000371726
0.46492	0.00186	0.00195	0.00122	0.00211	0.0005376	0.000751542	0.000589406	0.000475857
0.47922	0.00137	0.00156	0.00117	0.00206	0.000471867	0.000874307	0.000584192	0.000367497
0.49353	0.00173	0.00239	0.00122	0.00206	0.000502145	0.000775186	0.000529226	0.000456666
0.50783	0.00171	0.00139	0.0016	0.00145	0.000494749	0.00076415	0.000568894	0.000351643
0.52214	0.00166	0.00179	0.00116	0.00153	0.000471867	0.000775186	0.000537662	0.000285088
0.53644	0.00174	0.00182	0.00122	0.00203	0.000481151	0.000765538	0.000520653	0.000294317
0.55075	0.00133	0.00164	0.0017	0.00207	0.000502145	0.000730044	0.000537327	0.000319328
0.56505	0.00107	0.0015	0.00175	0.00168	0.000519466	0.000728589	0.000568894	0.000262907
0.57936	0.00126	0.00171	0.00139	0.00161	0.000457589	0.000835815	0.000537662	0.000371726
0.59366	0.00192	0.00158	0.00171	0.00168	0.000452729	0.000648403	0.000471678	0.000400369
0.61512	0.002	0.00165	0.0019	0.00121	0.000493257	0.000621653	0.000494045	0.000351643
0.62943	0.000834266	0.00124	0.00197	0.00142	0.00053485	0.000579217	0.000529226	0.000285088
0.64373	0.00182	0.00133	0.00161	0.00133	0.000481151	0.000706393	0.000568894	0.000294317
0.66519	0.00103	0.00122	0.00124	0.00145	0.000429325	0.000751542	0.000537662	0.000319328
0.67949	0.00201	0.00131	0.000998095	0.00165	0.000474982	0.000543275	0.000520653	0.000262907
0.70095	0.00119	0.00158	0.000776187	0.00117	0.000478076	0.000590112	0.000537327	0.000371726
0.71526	0.00125	0.00139	0.00132	0.00115	0.000444512	0.000478877	0.000585423	0.000400369
0.73671	0.00152	0.00136	0.000985184	0.00104	0.000487241	0.000498431	0.00043763	0.000282121
0.75817	0.00107	0.00122	0.00123	0.00117	0.000424142	0.000564362	0.000465145	0.000159146
0.77963	0.00111	0.0013	0.000650969	0.00117	0.000478076	0.000590112	0.000537327	0.00037367
0.80109	0.00164	0.00128	0.000772729	0.00146	0.000429325	0.000551037	0.000338349	0.000340611
0.82254	0.0017	0.00119	0.00126	0.00166	0.000446168	0.000481089	0.000497313	0.000317792
0.844	0.00123	0.00122	0.00126	0.00142	0.000360019	0.000452899	0.000563489	0.000390173
0.86546	0.00123	0.00108	0.00145	0.00126	0.000377806	0.00054717	0.000389769	0.000255953
0.88692	0.00136	0.00106	0.00117	0.0011	0.000374671	0.000489837	0.000337817	0.00026977
0.91553	0.001	0.00116	0.00104	0.000915237	0.000395352	0.000452899	0.000563489	0.000390173
0.93699	0.000620484	0.00104	0.000836797	0.00103	0.000378586	0.000436667	0.000369865	0.000292915
0.9656	0.00145	0.00116	0.000911549	0.00109	0.000348785	0.000381936	0.000361497	0.000271044
0.98705	0.00132	0.0011	0.000857742	0.00126	0.000377806	0.00054717	0.000389769	0.000246311
1.01566	0.00131	0.000965333	0.000981312	0.00101	0.000371707	0.000405661	0.000427645	0.000249855
1.04427	0.00095289	0.00108	0.00105	0.00103	0.000378586	0.000436667	0.000369865	0.000295988
1.07288	0.0011	0.000893073	0.000776227	0.00109	0.000348785	0.000381936	0.000361497	0.00021612
1.10149	0.00109	0.00107	0.00076261	0.00104	0.000329211	0.000379706	0.000391612	0.000324128
1.1301	0.00114	0.00104	0.000744372	0.0013	0.000371509	0.000410604	0.000439272	0.000268989
1.15871	0.000925743	0.000840944	0.00076261	0.00104	0.000329211	0.000379706	0.000391612	0.000229666
1.18732	0.000853815	0.000977119	0.00106	0.000991732	0.000347939	0.00039693	0.000406054	0.000261485
1.22309	0.000932738	0.000892024	0.000734012	0.00105	0.000313613	0.000398798	0.000372773	0.000344793
1.2517	0.000885438	0.000887889	0.000989329	0.000997621	0.00041	0.000351841	0.000506991	0.000286416
1.28746	0.000816701	0.0008187	0.000845104	0.001	0.000338922	0.000442704	0.000395727	0.000265351
1.32322	0.000903881	0.000854343	0.00058046	0.00101	0.000399065	0.000348506	0.000334066	0.000250442
1.35899	0.000867756	0.000862023	0.00059604	0.000861943	0.00032764	0.000364586	0.000454577	0.000279355
1.39475	0.000908295	0.000940374	0.00069917	0.000918451	0.000389717	0.000426084	0.000346756	0.000251715
1.43051	0.000821584	0.000826071	0.000771781	0.000985941	0.000391605	0.000350026	0.000454577	0.000279355
1.47343	0.000690652	0.000796507	0.00067476	0.00087831	0.000292698	0.000389642	0.000292096	0.000242675
1.50919	0.000764199	0.000832226	0.000607611	0.000748904	0.000338922	0.00030566	0.000318057	0.000258927
1.5521	0.000764199	0.000796507	0.000803864	0.000918451	0.000389717	0.000426084	0.000346756	0.000265034
1.59502	0.000824015	0.000789707	0.00070183	0.000985941	0.000391605	0.000350026	0.000454577	0.000230765
1.63794	0.000818535	0.000871378	0.000598043	0.00087831	0.000292698	0.000389642	0.000292096	0.000290613
1.68085	0.00077846	0.000911943	0.000703938	0.0009273	0.000296452	0.000329722	0.000416125	0.000241467
1.72377	0.000809321	0.000777761	0.000793908	0.00103	0.000288384	0.000299697	0.0002795	0.000235844
1.77383	0.000602495	0.000801775	0.00070808	0.000823455	0.000288639	0.000350026	0.000280785	0.000264325
1.81675	0.000695701	0.000821154	0.000674192	0.000804577	0.000320128	0.000345139	0.000335142	0.0002577
1.86682	0.000632456	0.000700772	0.000651397	0.000821491	0.000292949	0.000292526	0.000447392	0.000271866
1.91689	0.000622093	0.000737453	0.000801827	0.000823455	0.000288639	0.000350026	0.000280785	0.000268053
1.96695	0.00077846	0.00077275	0.000611617	0.000703131	0.000282964	0.000285175	0.000266308	0.000266518
2.02417	0.000789303	0.000658986	0.000681387	0.000815393	0.000284782	0.000304268	0.000251714	0.00023779
2.07424	0.000622093	0.00066562	0.000766363	0.000914715	0.000318048	0.000358122	0.000367913	0.000200353
2.13146	0.000791202	0.000655941	0.000622901	0.000939904	0.000285299	0.000321901	0.000342578	0.000208352
2.18868	0.000685565	0.00066562	0.000766363	0.000914715	0.000318048	0.000358122	0.000367913	0.000202223
2.2459	0.000650385	0.000682439	0.000747778	0.000683895	0.000233262	0.00024772	0.000314643	0.000182305
2.31028	0.00062849	0.000705709	0.000855308	0.000749518	0.0002718	0.000246862	0.000342578	0.000208352
2.3675	0.000685565	0.000655941	0.000622901	0.000939904	0.000285299	0.000321901	0.000342578	0.000172111
2.43187	0.000650385	0.00066562	0.000766363	0.000914715	0.000318048	0.000358122	0.000367913	0.000212939
2.49624	0.00062849	0.000682439	0.000747778	0.000683895	0.000233262	0.00024772	0.000314643	0.000195272
2.56777	0.000733485	0.000733557	0.000813835	0.000915595	0.000246778	0.000310143	0.000250998	0.000202461
2.63214	0.00062849	0.00066562	0.000766363	0.000914715	0.000318048	0.000358122	0.000367913	0.000215091
2.70367	0.000733485	0.000682439	0.000747778	0.000683895	0.000233262	0.00024772	0.000314643	0.000212826
2.77519	0.000591608	0.000748707	0.000714235	0.000865336	0.00028915	0.000244516	0.000276912	0.000189896
2.85387	0.000591608	0.000651381	0.000619886	0.000790691	0.000288274	0.000312772	0.000291126	0.000212826
2.93255	0.00070852	0.000831211	0.000698735	0.000860462	0.000311963	0.000279074	0.000339399	0.000191353
3.01123	0.000626897	0.000677842	0.00070322	0.000836815	0.000296896	0.000300935	0.000314356	0.000177987
3.0899	0.000643428	0.000651381	0.000619886	0.000790691	0.000288274	0.000312772	0.000291126	0.000175684
3.16858	0.000727324	0.000691836	0.000748293	0.000842522	0.000281153	0.000322152	0.000270175	0.000225054
3.25441	0.000653452	0.00068188	0.000694093	0.000793395	0.000275648	0.000314272	0.000246866	0.000211695
3.34024	0.0006253	0.000728008	0.000768806	0.000888893	0.000269687	0.000300657	0.000232784	0.000185961
3.43323	0.000560357	0.000638976	0.000612062	0.000831922	0.000266978	0.000289521	0.000274393	0.000194606
3.52621	0.000682642	0.000698182	0.00055178	0.000850313	0.000274627	0.000268144	0.000276199	0.000170101
3.61919	0.000645755	0.000682836	0.000624171	0.000857889	0.00028372	0.000274921	0.000293559	0.000173581
3.71933	0.000611555	0.000711515	0.000635739	0.000888585	0.000269426	0.000267275	0.000309202	0.000205886
3.81947	0.000583952	0.000631532	0.000578321	0.000920902	0.000277375	0.000272724	0.000306585	0.000145094
3.9196	0.00050892	0.000669638	0.000706359	0.000724563	0.000267635	0.000285636	0.000290536	0.000170689
4.02689	0.000538516	0.000645487	0.00061505	0.000825324	0.000281159	0.000268144	0.000290595	0.000179222
4.13418	0.000578792	0.00067747	0.000678647	0.00080526	0.000279682	0.00025731	0.000244774	0.000160024
4.24147	0.000592453	0.000560966	0.000634399	0.000822477	0.000280171	0.000268766	0.000221772	0.000154359
4.35591	0.00052915	0.000604263	0.000686786	0.000758625	0.000281708	0.00027006	0.000247975	0.000165967
4.47035	0.000583952	0.000609216	0.000614277	0.000745127	0.000292758	0.000262465	0.00026663	0.000203502
4.59194	0.000501996	0.000590027	0.00071624	0.000763483	0.000283485	0.000269892	0.000255969	0.000181558
4.71354	0.000513809	0.000553721	0.000704926	0.000857356	0.000282206	0.000265739	0.000250074	0.000176095
4.84228	0.000537587	0.00070653	0.000693862	0.000868025	0.000248451	0.00026788	0.000244283	0.000188365
4.97103	0.000454973	0.000606765	0.000701722	0.000826294	0.000239222	0.00026629	0.000226741	0.000156591
5.10693	0.000653452	0.000564695	0.000693559	0.000788159	0.00023043	0.000262465	0.000243475	0.000198568
5.24282	0.000570964	0.000676477	0.00086575	0.00079367	0.000241268	0.000250702	0.000233005	0.000195881
5.37872	0.000454973	0.00070653	0.000693862	0.000868025	0.000248451	0.00026788	0.000244283	0.000192039
5.52177	0.000653452	0.000534908	0.000676846	0.000766167	0.000245909	0.00025345	0.000249044	0.000180862
5.67198	0.000531037	0.000710388	0.000637032	0.000918349	0.000232236	0.000278793	0.000256437	0.000188465
5.82218	0.000531037	0.000624076	0.000683006	0.000881524	0.000272149	0.000233798	0.00023593	0.000221427
5.97954	0.000588218	0.000702431	0.000742367	0.000937802	0.000236521	0.000275326	0.000256638	0.000180696
6.14405	0.000579655	0.000545512	0.000699492	0.00088108	0.000253736	0.000265834	0.000254895	0.000186727
6.30856	0.000466905	0.000610568	0.000636366	0.000811283	0.000265475	0.000254723	0.000236329	0.00015949
6.47306	0.000478539	0.000624076	0.000683006	0.000881524	0.000272149	0.000233798	0.00023593	0.000195634
6.64473	0.000528205	0.000599137	0.000680128	0.000811965	0.000272278	0.000222701	0.000274205	0.00015306
6.82354	0.000531037	0.00061723	0.00063512	0.00082742	0.000284794	0.000242752	0.000279561	0.000187854
7.00951	0.000519547	0.000593573	0.000626238	0.000840949	0.000255707	0.000226751	0.000287124	0.000175274
7.19547	0.000509341	0.000600532	0.000641971	0.000761483	0.000264149	0.000228505	0.000277252	0.00018269
7.38859	0.000503204	0.00061723	0.00063512	0.00082742	0.000284794	0.000242752	0.000279561	0.00018671
7.58886	0.000501284	0.000618934	0.000609843	0.000761656	0.000290216	0.000259502	0.000257704	0.000153841
7.78913	0.000503701	0.000593665	0.000673117	0.000805588	0.000268709	0.000251688	0.000245927	0.000182144
7.99656	0.000531037	0.000618967	0.000638778	0.000757977	0.000259631	0.000247496	0.00024025	0.00018918
8.21114	0.000524994	0.000618967	0.000638778	0.000757977	0.000259631	0.000247496	0.00024025	0.000184122
8.43287	0.000526036	0.000569643	0.000602514	0.00072111	0.00022904	0.000237722	0.000237371	0.000155882
8.65459	0.000501711	0.0006926	0.00063675	0.000790976	0.00022328	0.000232931	0.000223055	0.000200751
8.89063	0.000481812	0.000658205	0.000599809	0.000793934	0.000244002	0.000237488	0.000224942	0.00016968
9.12666	0.000481021	0.000616782	0.000606766	0.000777217	0.000240247	0.000242585	0.000221915	0.000165218
9.36985	0.000474091	0.000593171	0.0006317	0.000767534	0.000237099	0.000244495	0.000218737	0.000183784
9.62019	0.00049656	0.000574604	0.000646802	0.000785427	0.000242472	0.000244019	0.00021365	0.000176211
9.87768	0.00049483	0.000586407	0.000619072	0.000808765	0.000229927	0.000250319	0.000214047	0.000163941
10.1423	0.000479633	0.000567621	0.000582543	0.000755508	0.00024578	0.000244267	0.000223719	0.000174155
10.4141	0.000493722	0.000585659	0.000641138	0.000723205	0.000258262	0.000227885	0.000224568	0.000153469
10.6931	0.000476345	0.000586407	0.00071388	0.000808765	0.00024578	0.000227885	0.000223719	0.000188825
10.9792	0.000493964	0.000590949	0.000609497	0.000740789	0.000248338	0.000246984	0.000223719	0.00018839
11.2724	0.000488828	0.000583029	0.000660297	0.000759113	0.000253043	0.000249874	0.000246741	0.000187966
11.5728	0.000476345	0.000603345	0.000574118	0.000771464	0.000248507	0.000252931	0.000251442	0.000171185
11.8875	0.000457061	0.000554075	0.000656952	0.000832707	0.00024032	0.000254783	0.000250451	0.00017632
12.2023	0.000456383	0.000547913	0.00065539	0.000769906	0.000231267	0.000248413	0.000244599	0.000196484
12.5313	0.000475795	0.000523882	0.000610179	0.000802104	0.000233743	0.000226394	0.000237306	0.000192055
12.8674	0.000479583	0.000600291	0.00066602	0.000768165	0.00024266	0.000229961	0.000247386	0.000180912
13.2108	0.000473387	0.000601641	0.000606566	0.000774701	0.000251317	0.000214773	0.000268264	0.000176079
13.5612	0.000461313	0.000547873	0.000627142	0.000712131	0.000254896	0.000227174	0.00027536	0.000164869
13.926	0.000449921	0.000554227	0.000588897	0.000810717	0.000242747	0.000233603	0.00027163	0.000173399
14.298	0.00044245	0.000588903	0.000637721	0.000806437	0.000234044	0.000235156	0.000247442	0.000182067
14.6842	0.000451611	0.000557993	0.000608004	0.000769253	0.000237454	0.000242418	0.000222913	0.000190611
15.0776	0.000446361	0.000566081	0.000628815	0.000807551	0.000251471	0.000232345	0.000214191	0.0001779
15.4781	0.000458465	0.00053734	0.000572572	0.000753719	0.00025668	0.000223788	0.000238222	0.000152513
15.893	0.000456227	0.0006086	0.000620243	0.000785377	0.000263204	0.000240177	0.000246003	0.00017993
16.315	0.000480674	0.00051658	0.000597067	0.000771623	0.000258832	0.000233949	0.000264778	0.000184944
16.7513	0.000471371	0.000541578	0.000599789	0.000835827	0.000273885	0.000236913	0.000275876	0.000168594
17.2019	0.000457321	0.000510329	0.000594513	0.000764708	0.000266175	0.000237019	0.000264985	0.000178479
17.6597	0.000460745	0.000555097	0.000629084	0.000779697	0.000247573	0.000209289	0.000247074	0.000176099
18.1317	0.000477593	0.000535927	0.000597709	0.000847192	0.00023881	0.000204079	0.000258667	0.000165023
18.6181	0.000474241	0.000594042	0.000572544	0.0007596	0.000222066	0.000225655	0.000247074	0.000163083
19.1188	0.000474442	0.000533113	0.000598115	0.000762648	0.000225456	0.000243584	0.000243967	0.000179115
19.6266	0.000471472	0.000523576	0.000625898	0.00077904	0.000255089	0.000276498	0.000222544	0.000162566
20.1559	0.000444061	0.000526097	0.000570892	0.000770993	0.000256995	0.000292077	0.000232187	0.000181082
20.6924	0.000454134	0.000548144	0.000615424	0.000798314	0.000255487	0.000281122	0.000225444	0.000182169
21.2503	0.000451083	0.000543914	0.000636623	0.000769165	0.000256228	0.00025917	0.00022137	0.000169025
21.8153	0.000444061	0.000523494	0.000588898	0.000729323	0.000242096	0.000228062	0.000224048	0.000167464
22.4018	0.000433809	0.000507157	0.000605175	0.000783406	0.000242284	0.00018707	0.000214846	0.000171656
23.0026	0.000428452	0.000534895	0.000549584	0.000810327	0.000259956	0.000214868	0.000209276	0.000176263
23.6177	0.000411964	0.000538226	0.000599905	0.0007512	0.000256064	0.000234618	0.000230557	0.000164794
24.2472	0.000400892	0.00057289	0.000602042	0.000809508	0.000247715	0.000272669	0.000243721	0.000180647
24.8981	0.000403261	0.00054355	0.000585114	0.000734096	0.000236877	0.000285193	0.000241069	0.000164637
25.5632	0.000411443	0.000516699	0.000581401	0.000782232	0.000229866	0.000265682	0.000241566	0.000174211
26.2427	0.000418899	0.000519978	0.000574975	0.000785817	0.00022317	0.000228881	0.0002273	0.000165379
26.9437	0.00039994	0.00052744	0.000600984	0.000768594	0.000220113	0.000221837	0.000213814	0.000185212
27.6661	0.000429451	0.000536055	0.000649424	0.00078966	0.000228886	0.000205413	0.000185331	0.000174304
28.41	0.000416448	0.000515996	0.000588497	0.00076832	0.00021917	0.000225229	0.000211776	0.000164803
29.1681	0.000434358	0.000525998	0.000583584	0.000772438	0.00023928	0.000240702	0.000221988	0.000174262
29.9478	0.000447054	0.000519198	0.000592043	0.000771338	0.000265686	0.000232127	0.000248762	0.000177283
30.7489	0.000452454	0.0005273	0.000597929	0.000779481	0.000267792	0.000224082	0.000261167	0.000181326
31.5714	0.000433425	0.000528391	0.000593497	0.000769293	0.000249691	0.000205043	0.000240286	0.000175082
32.4154	0.000444865	0.000535379	0.000627692	0.00078048	0.000244606	0.00019807	0.000236402	0.000169426
33.2809	0.000422183	0.000523982	0.000611008	0.000730419	0.000224472	0.000198783	0.000244494	0.000178638
34.1749	0.000422352	0.000502119	0.00057965	0.000754877	0.000234628	0.000213356	0.000236148	0.000177991
35.0904	0.000404793	0.000521711	0.000573653	0.000754557	0.000261236	0.000217974	0.000238351	0.000169857
36.0274	0.000416905	0.000510247	0.000604303	0.000737398	0.000261826	0.000230685	0.000240214	0.000175317
36.993	0.000409762	0.000532526	0.000610167	0.000754899	0.000252502	0.000234187	0.000225109	0.000175751
37.9801	0.000409239	0.000525378	0.000619832	0.00077053	0.000250786	0.000247046	0.000231936	0.000175214
38.9957	0.000418785	0.000506587	0.000594605	0.000756631	0.000257445	0.000246677	0.000246379	0.000165809
40.04	0.000435507	0.000522795	0.000634287	0.000770419	0.000253653	0.000240912	0.000238423	0.000178889
41.1129	0.000451189	0.000504486	0.000613656	0.000760075	0.000262429	0.000216532	0.000244634	0.000183679
42.2072	0.000474492	0.000492505	0.000567394	0.000738122	0.000242848	0.000219822	0.000264985	0.00018797
43.3374	0.000477693	0.00050542	0.000587053	0.000733895	0.000224785	0.000226594	0.000277345	0.000170997
44.4961	0.000486533	0.000508929	0.000591986	0.000750892	0.000222871	0.000235779	0.000277629	0.000175944
45.6905	0.000479881	0.000523899	0.000616607	0.000797751	0.000228764	0.000234791	0.000272817	0.000168709
46.9065	0.000450185	0.000505914	0.000565621	0.000763762	0.000241428	0.00024152	0.000238833	0.000178885
48.1653	0.000438069	0.000499748	0.000579471	0.000765243	0.000252988	0.0002318	0.000224221	0.000167779
49.4528	0.000417304	0.000500114	0.000600123	0.000800238	0.000245709	0.000244185	0.000209112	0.000166507
50.776	0.000403674	0.000514269	0.000569838	0.000757557	0.000236862	0.000243106	0.000200221	0.000169363
52.135	0.000431001	0.000536704	0.000571677	0.000760572	0.00023661	0.000218276	0.000225938	0.000176572
53.5297	0.000458829	0.000508696	0.00060395	0.000769018	0.000227301	0.000186447	0.000228428	0.000176272
54.9603	0.000452769	0.000528151	0.000597835	0.000746487	0.000228287	0.000191767	0.000234961	0.000174606
56.4265	0.000456227	0.000515311	0.000586778	0.000770921	0.000238163	0.000198478	0.000249917	0.000174468
57.9357	0.000436708	0.00053499	0.000591576	0.000752585	0.000236684	0.000222542	0.000267336	0.000175544
59.4878	0.000393277	0.000523583	0.000595608	0.000771873	0.000242501	0.00023891	0.000260154	0.000172165
61.0828	0.000390604	0.000525662	0.000645199	0.000754163	0.000264654	0.000241185	0.000266758	0.000175175
62.7136	0.000408307	0.000515093	0.000596409	0.000759982	0.000279217	0.000242689	0.000252598	0.000173438
64.3945	0.000413521	0.000513017	0.00060194	0.000798766	0.000268748	0.00025323	0.000227605	0.000174427
66.1111	0.000426224	0.00051353	0.000572313	0.000762184	0.000261451	0.000248352	0.000198411	0.000169331
67.8849	0.000443793	0.000496992	0.000573094	0.000748464	0.00024102	0.000243085	0.000201067	0.000183133
69.6945	0.000448808	0.00050884	0.000581437	0.000771873	0.000224112	0.000232888	0.000193609	0.000182238
71.5613	0.00044449	0.00048898	0.000579817	0.000754163	0.000243873	0.000231996	0.000216654	0.000173438
73.4782	0.000434193	0.000497053	0.000603634	0.000759982	0.000261303	0.000239797	0.000227767	0.000174427
75.438	0.000425329	0.000515182	0.000609437	0.000798766	0.000268774	0.000242189	0.000223773	0.000169331
77.455	0.000399464	0.000518236	0.000572574	0.000762184	0.000259631	0.000243085	0.000210965	0.000183133
79.5293	0.000401959	0.000531293	0.000605528	0.000748464	0.00024934	0.000248718	0.000214367	0.000182238
81.6607	0.000415704	0.00050944	0.000598374	0.00077161	0.000228334	0.000243022	0.000208209	0.000183962
83.8423	0.000426503	0.00051588	0.000608083	0.000751042	0.000236328	0.000246185	0.00022929	0.00017294
86.081	0.000438015	0.000518103	0.00059949	0.000774536	0.000254813	0.000239418	0.000233996	0.000176738
88.3842	0.000431167	0.00051998	0.00061149	0.000760982	0.000270934	0.00022877	0.000254868	0.000168546
90.7516	0.000404557	0.000518201	0.000571782	0.000773189	0.000271942	0.000226617	0.000248051	0.000175203
93.1764	0.000377712	0.000531293	0.000600758	0.00076283	0.00027035	0.000227596	0.000248368	0.000174883
95.6726	0.000386067	0.00050944	0.000598517	0.000741525	0.000249058	0.000225566	0.000235158	0.000186096
98.2261	0.000391396	0.00051588	0.000611136	0.000787836	0.000226976	0.000243376	0.000240585	0.000174883
100.858	0.000421223	0.000518103	0.000604584	0.000749971	0.000246849	0.000234791	0.000240542	0.000193228
103.555	0.000440292	0.00051998	0.000692398	0.000747579	0.000259158	0.000256148	0.00025015	0.000175841
106.323	0.000437035	0.000518201	0.0006165	0.000769681	0.000262362	0.000263753	0.000237595	0.000174968
109.162	0.000439263	0.000524268	0.000606497	0.000767361	0.000267175	0.000253849	0.000225414	0.000174771
112.088	0.000432104	0.000508705	0.0006165	0.000777319	0.000259293	0.000244681	0.000212778	0.000179696
115.085	0.00041208	0.000519009	0.000618107	0.000750965	0.00024578	0.000256838	0.000219324	0.000172205
118.16	0.000406495	0.000532025	0.000591939	0.000747386	0.000249635	0.000238741	0.000235238	0.000172149
121.322	0.000425273	0.000515507	0.000591426	0.000755059	0.000258765	0.000250117	0.00024803	0.000176016
124.569	0.000413291	0.000523174	0.000601973	0.000770675	0.000247474	0.00023625	0.00024518	0.000172865
127.895	0.000411559	0.000539605	0.000586656	0.000794517	0.000245794	0.000217394	0.00023393	0.000175445
131.321	0.0004	0.000526487	0.000594487	0.00075327	0.000248987	0.000215197	0.000228338	0.000173031
134.833	0.000403968	0.000517368	0.000596365	0.000774747	0.000253238	0.000227329	0.000236844	0.000176476
138.438	0.000380851	0.000515085	0.000692398	0.000768653	0.000245837	0.000220763	0.000254747	0.000175177
142.143	0.000406788	0.000527932	0.0006165	0.000788282	0.000248083	0.000227907	0.000249923	0.000179009
145.941	0.000404027	0.000540345	0.000606497	0.000781884	0.000242385	0.000218438	0.000247733	0.000174411
149.846	0.000380851	0.000527932	0.0006165	0.000788282	0.000248083	0.000227907	0.000236844	0.000176476
153.852	0.000392732	0.000516336	0.000618107	0.000786013	0.000238972	0.000207445	0.000234435	0.000175332
157.964	0.000394848	0.000503661	0.000591939	0.000775893	0.000246265	0.000216742	0.000240179	0.000177364
162.191	0.000408656	0.00049479	0.000591426	0.00077279	0.000272046	0.000209579	0.000244002	0.000172065
166.526	0.000402256	0.000510753	0.000601973	0.000767953	0.000286	0.000228372	0.000238819	0.000176039
170.982	0.000442611	0.000512901	0.000586656	0.000772093	0.000284683	0.000259287	0.000221463	0.000175649
175.552	0.000452769	0.000520389	0.000594487	0.000759921	0.000276995	0.00026335	0.000230192	0.000183018
180.252	0.000448543	0.000519415	0.000596365	0.000770493	0.000266781	0.000253908	0.000221594	0.000172786
185.072	0.000420091	0.000522322	0.000586724	0.000781247	0.000262322	0.000231887	0.000213477	0.000174389
190.022	0.000452769	0.000512901	0.000596928	0.00077279	0.000284683	0.000209579	0.000210306	0.00017433
195.1	0.000448543	0.000520389	0.000592147	0.000767953	0.000276995	0.000228372	0.000194898	0.000173725
200.322	0.000420091	0.000519415	0.000590971	0.000772093	0.000266781	0.000259287	0.000198229	0.000178795
205.679	0.000408598	0.000562361	0.000599837	0.000759921	0.000267294	0.000203434	0.000210306	0.000178229
211.179	0.000402019	0.000505443	0.000594376	0.000788046	0.000266491	0.000204796	0.000194898	0.000174665
216.83	0.000421336	0.000525736	0.000596633	0.000814761	0.000253335	0.000233105	0.000198229	0.000174762
222.623	0.00043337	0.000521369	0.000579267	0.000835684	0.000237232	0.000257074	0.0002121	0.000180043
228.581	0.000450925	0.000515936	0.000602077	0.000814761	0.000225736	0.000257074	0.000198229	0.000172772
234.697	0.000431277	0.000513166	0.000612654	0.000787013	0.000223862	0.000266556	0.000223466	0.000173976
240.97	0.000417247	0.000514551	0.000605931	0.000777313	0.000219298	0.00025233	0.000206352	0.000174822
247.414	0.000401545	0.000498264	0.000596008	0.00077995	0.000231328	0.000244557	0.000216871	0.000174696
254.03	0.000399404	0.000493097	0.00061295	0.000779919	0.000262897	0.000234316	0.000209829	0.000178669
260.825	0.000413809	0.000501045	0.000655709	0.000779761	0.000275011	0.000231451	0.000217179	0.000175695
267.799	0.0004439	0.000503302	0.000667304	0.000775513	0.000280359	0.000240849	0.000228949	0.000174414
274.966	0.000437852	0.000507571	0.000607262	0.000773381	0.000264945	0.000237935	0.000245655	0.000175438
282.319	0.000424264	0.000493097	0.000600275	0.000777827	0.00024618	0.000227441	0.000240571	0.000175865
289.872	0.000400298	0.000501045	0.000590245	0.000784217	0.000238575	0.000225274	0.000246658	0.000179696
297.618	0.000404557	0.000503302	0.000738244	0.000777827	0.000246279	0.000224239	0.000234362	0.000179696
305.579	0.000419069	0.000507571	0.000599662	0.000791042	0.000240378	0.000213072	0.000235093	0.00017572
313.754	0.000429285	0.000510519	0.000604062	0.000782567	0.000243916	0.000199494	0.000230416	0.000175844
322.144	0.000418216	0.000493825	0.000601286	0.000779051	0.000228856	0.000217557	0.000240214	0.000171659
330.763	0.000419467	0.000500143	0.00060143	0.000776771	0.000229024	0.000227885	0.000224995	0.000176937
339.603	0.000414269	0.000507388	0.000601263	0.000767749	0.000240874	0.000250743	0.000224957	0.000174531
348.687	0.000417304	0.000508642	0.000601527	0.000791236	0.00024702	0.000255655	0.000222713	0.000178447
358.014	0.000412253	0.00050313	0.000605139	0.000784734	0.000241384	0.000249732	0.000221052	0.000176315
367.591	0.000381912	0.000502859	0.000593722	0.000784933	0.000246536	0.000240828	0.00022453	0.000173729
377.419	0.000366515	0.000515426	0.00061019	0.000784643	0.000256119	0.000241415	0.000220127	0.000178006
387.511	0.00039364	0.000535512	0.000614721	0.000801455	0.000255666	0.00022451	0.000210175	0.000174912
397.875	0.000410517	0.000531998	0.000727019	0.000793161	0.000248324	0.0002246	0.000225528	0.000177328
408.518	0.000424488	0.000534328	0.000641484	0.000792385	0.000245551	0.000228748	0.000223044	0.000175087
419.44	0.000426112	0.000505252	0.000583911	0.000796433	0.000239016	0.000240113	0.000217329	0.000175043
430.663	0.000416676	0.00051096	0.000593121	0.000794368	0.000262576	0.0002551	0.000233974	0.000177792
442.178	0.000409529	0.00056076	0.000603302	0.000777047	0.000283856	0.000246943	0.000226937	0.000172856
454.001	0.000429451	0.000536966	0.000615549	0.000775977	0.000287103	0.000234769	0.000254781	0.000177368
466.146	0.000425273	0.000519474	0.000613863	0.0007672	0.000262469	0.000223562	0.000280345	0.000175172
478.613	0.000436599	0.000533363	0.000620083	0.000778669	0.000244936	0.000226036	0.000277808	0.000176844
491.416	0.000443847	0.000522933	0.000601178	0.000776848	0.000233773	0.000224577	0.000263981	0.000177379
504.556	0.000432875	0.000517769	0.00059923	0.00077203	0.000247176	0.000208902	0.000260075	0.000173007
518.053	0.00041127	0.000536007	0.00060464	0.000772958	0.000254262	0.000187232	0.000223432	0.000175934
531.907	0.000387728	0.000504581	0.000620501	0.000778261	0.000263644	0.000205585	0.000223712	0.000174785
546.126	0.00038619	0.000506418	0.000600735	0.000781497	0.000256721	0.000219776	0.000215722	0.000173895
560.732	0.000412311	0.00050694	0.000584315	0.000778887	0.000264402	0.000238571	0.000213003	0.000174148
575.731	0.00038619	0.000506418	0.000600735	0.000781497	0.000264402	0.000238571	0.000206323	0.000178242
591.13	0.000425385	0.000526949	0.000606321	0.000776681	0.000265964	0.000246472	0.000205006	0.000178242
606.937	0.000410401	0.000517087	0.000592312	0.000777071	0.000258479	0.000247209	0.000206323	0.000173749
623.174	0.000404852	0.000505732	0.000592932	0.000768879	0.000259753	0.000229807	0.000191629	0.000172582
639.839	0.000393761	0.000516739	0.000597933	0.000773111	0.000254054	0.000232888	0.000197224	0.000174772
656.948	0.000424376	0.000512912	0.000590799	0.000770517	0.000243772	0.000234898	0.000195188	0.000175391
674.515	0.000436054	0.000516431	0.000588895	0.000777397	0.000246322	0.000259833	0.000229603	0.000177432
692.554	0.000423927	0.000519214	0.000579024	0.000771017	0.000252585	0.000264059	0.000244255	0.000175245
711.079	0.000406846	0.000512923	0.000589342	0.000757916	0.000262643	0.00026916	0.000242664	0.000172977
730.097	0.000397792	0.000518687	0.000591036	0.00074671	0.000280221	0.000255041	0.000230713	0.000172673
749.624	0.000388893	0.000534436	0.000594277	0.000750125	0.000284276	0.000222338	0.000225718	0.00017321
769.672	0.000397073	0.000513743	0.000588646	0.000748667	0.000277919	0.000223381	0.000216982	0.000174254
790.25	0.000396653	0.000501566	0.000597368	0.000744521	0.000248818	0.000243168	0.000217534	0.000175338
811.386	0.000401189	0.000502035	0.000593416	0.000753075	0.000251359	0.000234489	0.000210094	0.00017358
833.087	0.000415646	0.000506072	0.00059625	0.00076007	0.000254799	0.000234209	0.000214926	0.000177321
855.367	0.000404557	0.000535017	0.000605243	0.000766843	0.000242834	0.000227707	0.000223995	0.000178901
878.241	0.00040585	0.000519746	0.000594648	0.000774681	0.000247843	0.000221814	0.000235435	0.000175592
901.73	0.000420487	0.000571613	0.000596749	0.00076479	0.000243282	0.000235457	0.000227096	0.000174902
925.848	0.000444704	0.000515365	0.000628412	0.000777456	0.000239178	0.000248026	0.000217597	0.000175318
950.611	0.00045753	0.000512032	0.000590227	0.000772018	0.000277134	0.000259014	0.000211525	0.000176206
976.031	0.000445293	0.000513034	0.000584588	0.00077117	0.000293548	0.000266043	0.000214742	0.000175127
1002.13	0.000422183	0.000500159	0.000589334	0.000771352	0.000287652	0.000256622	0.000221501	0.000173899
1028.94	0.000427507	0.000521529	0.000590631	0.000769405	0.000278323	0.000258056	0.000210916	0.000175551
1056.45	0.000442558	0.000509211	0.000595417	0.000776377	0.000258439	0.00025512	0.000223543	0.000175991
1084.71	0.000443471	0.000513888	0.000592142	0.000772968	0.000247687	0.000244123	0.000243052	0.00017574
1113.72	0.000436654	0.000518019	0.000595687	0.000767391	0.000245523	0.000247353	0.000251305	0.000176327
1143.5	0.000399404	0.00052063	0.000607154	0.000776377	0.000247687	0.000231014	0.000252088	0.000176327
1174.09	0.000401011	0.00053066	0.000608016	0.000765896	0.000240874	0.000240345	0.000252088	0.000176117
1205.48	0.00041719	0.000524469	0.000604983	0.000770619	0.000256352	0.000232627	0.000239141	0.000173971
1237.72	0.000436599	0.000528129	0.000596874	0.000766152	0.000266504	0.000231014	0.000209284	0.000175092
1270.82	0.000433205	0.000517749	0.000587061	0.000757991	0.000273243	0.000225991	0.000210061	0.000176466
1304.81	0.000417817	0.000526321	0.000597989	0.000766213	0.000276119	0.000242105	0.000207887	0.000174912
1339.7	0.00041011	0.000551778	0.00060016	0.000777491	0.000270739	0.000257153	0.000222775	0.000177274
1375.54	0.000409994	0.000548676	0.00060627	0.000777824	0.000262777	0.000267955	0.000228398	0.000176985
1412.32	0.000404145	0.000555709	0.000598691	0.000775247	0.00026311	0.000265186	0.000225186	0.00017805
1450.1	0.000434522	0.000536965	0.000609147	0.000774054	0.00025253	0.000255714	0.000236075	0.000176988
1488.88	0.000436327	0.000527665	0.00060689	0.000777195	0.000242385	0.000234295	0.000246623	0.000176925
1528.69	0.000427618	0.000521311	0.000595492	0.000785339	0.000247361	0.000228372	0.00025358	0.000176645
1569.57	0.00044716	0.000513577	0.000601775	0.000777305	0.000247673	0.00022469	0.000266063	0.000176844
1611.55	0.000426056	0.000519754	0.000593463	0.000775251	0.000259658	0.000228151	0.000245138	0.000176873
1654.65	0.000379222	0.000518598	0.000597285	0.000771421	0.000268382	0.000221814	0.0002259	0.000177299
1698.9	0.000436327	0.000513577	0.000601775	0.000777305	0.000256379	0.000250278	0.000211355	0.000176039
1744.34	0.00038975	0.000515489	0.000597986	0.000770936	0.000261303	0.000233408	0.000218014	0.000176462
1790.99	0.000390299	0.000515537	0.000599397	0.000773871	0.000256379	0.000252851	0.000211355	0.000177656
1838.89	0.000408248	0.000514608	0.000612468	0.000770897	0.000252752	0.000250278	0.000215237	0.0001761
1888.06	0.000425273	0.000514335	0.000607002	0.000766312	0.000245079	0.000244081	0.000246115	0.000176039
1938.56	0.000421505	0.00052005	0.000595926	0.000770345	0.000235613	0.000222269	0.000272638	0.000175066
1990.4	0.000391213	0.000526574	0.000596346	0.000765484	0.000246579	0.000200404	0.000287887	0.000176683
2043.64	0.000413521	0.000528676	0.00058811	0.000757494	0.000243988	0.000205929	0.000273849	0.000175925
2098.29	0.000428952	0.000547571	0.000591169	0.000760967	0.00023803	0.000228571	0.000242508	0.000176403
2154.41	0.000445881	0.000536762	0.000586514	0.00075907	0.000240057	0.000236036	0.000194105	0.000175503
2212.02	0.00045219	0.000529923	0.000589362	0.000757726	0.0002478	0.000238359	0.00018	0.000175229
2271.18	0.000435125	0.000518145	0.000662101	0.000760967	0.000240057	0.000236036	0.000194105	0.00018494
2331.92	0.000416505	0.00050994	0.000588305	0.000747447	0.000248663	0.000225588	0.000194563	0.000174681
2394.28	0.000442934	0.000516893	0.000592219	0.000757078	0.000256516	0.000204673	0.000215237	0.000175857
2458.32	0.000448543	0.000519979	0.000585855	0.000743952	0.000249171	0.000224307	0.00021142	0.000176107
2524.06	0.000455757	0.00052092	0.000581672	0.000751383	0.00022881	0.000238571	0.000238582	0.000176682
2591.56	0.000447267	0.00050429	0.000585413	0.000755772	0.000218657	0.000248413	0.000249628	0.000175113
2660.87	0.000408015	0.000509018	0.000584127	0.000756521	0.000227131	0.000253948	0.000262385	0.00017412
2732.03	0.000384522	0.000510042	0.000590283	0.000756987	0.000259523	0.000254167	0.00025617	0.000176952
2805.1	0.00038353	0.000528181	0.000612691	0.00075619	0.000273346	0.000236421	0.000246066	0.000176754
2880.12	0.000404204	0.0005374	0.000643541	0.000747273	0.000261047	0.000211882	0.000240243	0.000174977
2957.15	0.000425888	0.000537124	0.000589255	0.000752328	0.000280246	0.00022487	0.000214822	0.000177348
3036.23	0.00044572	0.000528197	0.00059079	0.000748052	0.000261047	0.000220144	0.000207102	0.000174977
3117.43	0.000427562	0.000551806	0.000587862	0.000747273	0.000237897	0.000211882	0.000231966	0.00017638
3200.8	0.000423646	0.000539398	0.000580382	0.000745708	0.000229958	0.000209144	0.000240243	0.000175939
3286.4	0.000406905	0.000501731	0.000584834	0.000741477	0.000236417	0.00021071	0.000249195	0.000175504
3374.29	0.000430338	0.000500608	0.000626335	0.000788189	0.000227347	0.000207956	0.000231344	0.000179248
3464.53	0.000424517	0.000494133	0.000586013	0.000753732	0.000231563	0.000210482	0.000231336	0.000175631
3557.19	0.000412657	0.000491794	0.000584356	0.000758387	0.000241187	0.000214797	0.000232025	0.000176235
3652.32	0.000394214	0.000489603	0.00058352	0.000738266	0.000255611	0.000220797	0.000233402	0.000175521

## Sheet: Fig. 3e
In(VDS)	In(1-1/M) VGS = -3 V	In(1-1/M) VGS = -2.5 V	In(1-1/M) VGS = -2 V	In(1-1/M) VGS = -1.5 V	In(1-1/M) VGS = -1 V	In(1-1/M) VGS = -0.5 V	In(1-1/M) VGS = 0 V
-2.99573	--	--	--	--	--	--	--
-2.30259	--	--	--	--	--	--	--
-1.89712	--	--	--	--	--	--	--
-1.60944	--	--	--	--	--	--	--
-1.38629	--	--	--	--	--	--	--
-1.20397	--	--	--	--	--	--	--
-1.04982	--	--	--	--	--	--	--
-0.91629	--	--	--	--	--	--	--
-0.79851	--	--	--	--	--	--	--
-0.69315	--	--	--	--	--	--	--
-0.59784	--	--	--	--	--	--	--
-0.51083	--	--	--	--	--	--	--
-0.43078	--	--	--	--	--	--	--
-0.35667	--	--	--	--	--	--	--
-0.28768	--	--	--	--	--	--	--
-0.22314	--	--	--	--	--	--	--
-0.16252	--	--	--	--	--	--	--
-0.10536	--	--	--	--	--	--	--
-0.05129	--	--	--	--	--	--	--
0	--	--	--	--	--	--	--
0.04879	--	--	--	--	--	--	--
0.09531	--	--	--	--	--	--	--
0.13976	--	--	--	--	--	--	--
0.18232	--	--	--	--	--	--	--
0.22314	--	--	--	--	--	--	--
0.26236	--	--	--	--	--	--	--
0.3001	--	--	--	--	--	--	--
0.33647	--	--	--	--	--	--	--
0.37156	--	--	--	--	--	--	--
0.40547	--	--	--	--	--	--	--
0.43825	--	--	--	--	--	--	--
0.47	--	--	--	--	--	--	--
0.50078	--	--	--	--	--	--	--
0.53063	--	--	--	--	--	--	--
0.55962	--	--	--	--	--	--	--
0.58779	--	--	--	--	--	--	--
0.61519	--	--	--	--	--	--	--
0.64185	--	--	--	--	--	--	--
0.66783	--	--	--	--	--	--	--
0.69315	--	--	--	--	--	--	--
0.71784	--	--	--	--	--	--	--
0.74194	--	--	--	--	--	--	--
0.76547	--	--	--	--	--	--	--
0.78846	--	--	--	--	--	--	--
0.81093	--	--	--	--	--	--	--
0.83291	--	--	--	--	--	--	--
0.85442	--	--	--	--	--	--	--
0.87547	--	--	--	--	--	--	--
0.89609	--	--	--	--	--	--	--
0.91629	--	--	--	--	--	--	--
0.93609	--	--	--	--	--	--	--
0.95551	--	--	--	--	--	--	--
0.97456	--	--	--	--	--	--	--
0.99325	--	--	--	--	--	--	--
1.0116	--	--	--	--	--	--	--
1.02962	--	--	--	--	--	--	--
1.04732	--	--	--	--	--	--	--
1.06471	--	--	--	--	--	--	--
1.08181	--	--	--	--	--	--	--
1.09861	--	--	--	--	--	--	--
1.11514	--	--	--	--	--	--	--
1.1314	--	--	--	--	--	--	--
1.1474	--	--	--	--	--	--	--
1.16315	--	--	--	--	--	--	--
1.17865	--	--	--	--	--	--	--
1.19392	--	--	--	--	--	--	--
1.20896	--	--	--	--	--	--	--
1.22378	--	--	--	--	--	--	--
1.23837	--	--	--	--	--	--	--
1.25276	--	--	--	--	--	--	--
1.26695	--	--	--	--	--	--	--
1.28093	--	--	--	--	--	--	--
1.29473	--	--	--	--	--	--	--
1.30833	--	--	--	--	--	--	--
1.32176	--	--	--	--	--	--	--
1.335	--	--	--	--	--	--	--
1.34807	--	--	--	--	--	--	--
1.36098	--	--	--	--	--	--	--
1.37372	--	--	--	--	--	--	--
1.38629	--	--	--	--	--	--	--
1.39872	--	--	--	--	--	--	--
1.41099	--	--	--	--	--	--	--
1.42311	--	--	--	--	--	--	--
1.43508	--	--	--	--	--	--	--
1.44692	--	--	--	--	--	--	--
1.45862	--	--	--	--	--	--	--
1.47018	--	--	--	--	--	--	--
1.4816	--	--	--	--	--	--	--
1.4929	--	--	--	--	--	--	--
1.50408	--	--	--	--	--	--	--
1.51513	--	--	--	--	--	--	--
1.52606	--	--	--	--	--	--	--
1.53687	--	--	--	--	--	--	--
1.54756	--	--	--	--	--	--	--
1.55814	--	--	--	--	--	--	--
1.56862	--	--	--	--	--	--	--
1.57898	--	--	--	--	--	--	--
1.58924	--	--	--	--	--	--	--
1.59939	--	--	--	--	--	--	--
1.60944	--	--	--	--	--	--	--
1.61939	--	--	--	--	--	--	--
1.62924	--	--	--	--	--	--	--
1.639	--	--	--	--	--	--	--
1.64866	--	--	--	--	--	--	--
1.65823	--	--	--	--	--	--	--
1.66771	--	--	--	--	--	--	--
1.6771	--	--	--	--	--	--	--
1.6864	--	--	--	--	--	--	--
1.69562	--	-3.82348	--	--	--	--	--
1.70475	--	-3.22375	--	--	--	--	--
1.7138	-3.23533	-13.129	--	--	--	--	--
1.72277	-2.74529	-3.66546	--	--	--	--	--
1.73166	-2.3833	-2.29257	--	--	--	--	--
1.74047	-3.30455	-2.44049	--	--	--	--	--
1.7492	-2.51811	-2.5036	--	--	--	--	--
1.75786	-1.90168	-2.01794	--	--	--	--	--
1.76644	-1.70471	-2.28641	-3.35003	--	--	--	--
1.77495	-1.74846	-2.28321	--	--	--	--	--
1.78339	-1.42004	-1.62686	-2.4182	--	--	--	--
1.79176	-1.38817	-1.69021	-2.97694	-3.01585	--	--	--
1.80006	-1.30622	-1.43245	-3.05739	-3.6996	--	--	--
1.80829	-1.08107	-1.37084	-2.3743	-2.92743	--	--	--
1.81645	-0.99599	-1.33861	-1.90587	-2.67154	--	--	--
1.82455	-0.871	-1.07443	-2.0427	-2.25163	-3.2381	--	--
1.83258	-0.89512	-1.10985	-1.5255	-1.83706	-3.92538	--	--
1.84055	-0.71143	-1.02019	-1.67594	-1.82033	-2.69515	--	--
1.84845	-0.64035	-0.93997	-1.41813	-1.62647	-2.76907	-15.6629	--
1.8563	-0.5385	-0.76823	-1.16185	-1.61081	-2.20831	-4.38491	--
1.86408	-0.46858	-0.67881	-1.14358	-1.51355	-2.02748	-3.20922	--
1.8718	-0.39735	-0.68962	-0.94198	-1.25725	-1.77034	-4.0217	--
1.87947	-0.32442	-0.53816	-0.93075	-1.19854	-1.78438	-2.60085	--
1.88707	-0.26295	-0.49124	-0.78902	-1.13124	-1.73134	-2.52364	--
1.89462	-0.18383	-0.40773	-0.70828	-0.98986	-1.4255	-2.26624	--
1.90211	-0.11734	-0.35026	-0.67307	-0.95844	-1.46064	-2.32276	-4.60568
1.90954	-0.05226	-0.30292	-0.58774	-0.77302	-1.32434	-1.99057	-3.24439
1.91692	-6.69551e-05	-0.22992	-0.47041	-0.72483	-1.14482	-1.84784	-2.82692
1.92425	-7.26186e-06	-0.16073	-0.37971	-0.63241	-1.10723	-1.82911	-2.66645
1.93152	-4.5513e-06	-0.1091	-0.31769	-0.5782	-0.95731	-1.56011	-2.3116
1.93874	-4.30264e-06	-0.04336	-0.25403	-0.49557	-0.92008	-1.34238	-2.06477
1.94591	-4.27219e-06	-3.34511e-05	-0.18782	-0.39989	-0.80698	-1.22723	-1.92629
1.95303	-4.11122e-06	-1.69621e-05	-0.11921	-0.34412	-0.67125	-1.06621	-1.74179
1.96009	-4.08626e-06	-1.54153e-05	-0.04974	-0.24713	-0.62607	-0.95288	-1.61694
1.96711	-3.95806e-06	-1.47255e-05	-9.29682e-05	-0.18091	-0.53041	-0.85304	-1.50331
1.97408	-3.98559e-06	-1.38294e-05	-7.88113e-05	-0.1155	-0.45281	-0.7589	-1.39167
1.981	-3.87976e-06	-1.37376e-05	-7.66344e-05	-0.05213	-0.36341	-0.6823	-1.3089
1.98787	-3.89718e-06	-1.35278e-05	-7.46685e-05	-0.00129	-0.28342	-0.5804	-1.17699
1.9947	-3.80725e-06	-1.32062e-05	-7.31303e-05	-0.00128	-0.20566	-0.47095	-1.01229
2.00148	-3.72035e-06	-1.29161e-05	-7.13796e-05	-0.00123	-0.13349	-0.38958	-0.85419
2.00821	-3.62411e-06	-1.28234e-05	-7.19956e-05	-0.00119	-0.06624	-0.31417	-0.72127
2.0149	-3.56766e-06	-1.269e-05	-7.15549e-05	-0.00117	-0.02156	-0.23377	-0.57353
2.02155	-3.49925e-06	-1.2293e-05	-7.11245e-05	-0.00114	-0.02066	-0.16609	-0.45609
2.02815	-3.4336e-06	-1.21398e-05	-6.93262e-05	-0.00113	-0.02008	-0.10082	-0.32729
2.03471	-3.41628e-06	-1.19428e-05	-6.757e-05	-0.00112	-0.0195	-0.07527	-0.29104
2.04122	-3.36778e-06	-1.17527e-05	-6.5793e-05	-0.00113	-0.01987	-0.07241	-0.28114
2.04769	-3.33215e-06	-1.15473e-05	-6.59987e-05	-0.0011	-0.01949	-0.06769	-0.25524
2.05412	-3.27037e-06	-1.1565e-05	-6.55383e-05	-0.00108	-0.01899	-0.06693	-0.24931
2.06051	-3.26644e-06	-1.13406e-05	-6.40857e-05	-0.00107	-0.01848	-0.06724	-0.24776
2.06686	-3.18704e-06	-1.10765e-05	-6.18558e-05	-0.00106	-0.0183	-0.06787	-0.24714
2.07317	-3.08998e-06	-1.08268e-05	-6.11829e-05	-0.00103	-0.01836	-0.06748	-0.23601
2.07944	-3.03543e-06	-1.08067e-05	-6.09853e-05	-0.00101	-0.0185	-0.06763	-0.23436
2.08567	-3.02124e-06	-1.07274e-05	-6.03334e-05	-0.000994045	-0.01853	-0.06484	-0.22223
2.09186	-2.99754e-06	-1.04707e-05	-5.91323e-05	-0.000977713	-0.01808	-0.06352	-0.2171
2.09802	-2.9548e-06	-1.02415e-05	-5.81002e-05	-0.000962506	-0.01815	-0.06515	-0.22404
2.10413	-2.93017e-06	-1.00429e-05	-5.71798e-05	-0.000957892	-0.01775	-0.06174	-0.20953
2.11021	-2.90042e-06	-9.96791e-06	-5.57973e-05	-0.00094314	-0.01757	-0.06003	-0.20249
2.11626	-2.84593e-06	-9.85547e-06	-5.5575e-05	-0.000917122	-0.01688	-0.06054	-0.20461
2.12226	-2.78888e-06	-9.8549e-06	-5.50956e-05	-0.000897216	-0.01662	-0.05846	-0.19607
2.12823	-2.7194e-06	-9.67665e-06	-5.38391e-05	-0.000871362	-0.0169	-0.05783	-0.19364
2.13417	-2.70161e-06	-9.42506e-06	-5.23966e-05	-0.000859313	-0.01678	-0.05828	-0.19561
2.14007	-2.6932e-06	-9.31263e-06	-5.14786e-05	-0.000855143	-0.01623	-0.05736	-0.19202
2.14593	-2.66414e-06	-9.2992e-06	-5.15478e-05	-0.000843016	-0.01561	-0.05441	-0.18033
2.15176	-2.60415e-06	-9.17818e-06	-5.16593e-05	-0.000825474	-0.01532	-0.05397	-0.17877
2.15756	-2.57616e-06	-8.94385e-06	-5.10275e-05	-0.000819274	-0.0154	-0.05338	-0.17604
2.16332	-2.5387e-06	-8.83553e-06	-5.00945e-05	-0.000821988	-0.01534	-0.05161	-0.16958
2.16905	-2.50939e-06	-8.77943e-06	-4.90659e-05	-0.000801444	-0.01532	-0.05174	-0.16996
2.17475	-2.45865e-06	-8.75847e-06	-4.80452e-05	-0.000784858	-0.01514	-0.05134	-0.16857
2.18042	-2.44063e-06	-8.58339e-06	-4.6856e-05	-0.000762839	-0.01464	-0.05069	-0.16621
2.18605	-2.39991e-06	-8.48219e-06	-4.632e-05	-0.000753644	-0.01441	-0.05004	-0.16383
2.19165	-2.37384e-06	-8.42931e-06	-4.64955e-05	-0.000742182	-0.01462	-0.04823	-0.15699
2.19722	-2.33312e-06	-8.43305e-06	-4.5896e-05	-0.000738868	-0.01407	-0.04757	-0.15461
2.20276	-2.32461e-06	-8.26283e-06	-4.58748e-05	-0.000730361	-0.01421	-0.04722	-0.15341
2.20827	-2.3071e-06	-8.12165e-06	-4.49478e-05	-0.000729014	-0.01393	-0.0471	-0.15307
2.21375	-2.27412e-06	-8.01796e-06	-4.45138e-05	-0.000710006	-0.01356	-0.04719	-0.15357
2.2192	-2.23558e-06	-7.90998e-06	-4.31279e-05	-0.000692017	-0.01347	-0.04584	-0.14854
2.22462	-2.23305e-06	-7.76867e-06	-4.30213e-05	-0.000678559	-0.01292	-0.04554	-0.14757
2.23001	-2.20405e-06	-7.7313e-06	-4.23819e-05	-0.000675173	-0.01286	-0.04374	-0.14088
2.23538	-2.18565e-06	-7.74002e-06	-4.2431e-05	-0.000673205	-0.01269	-0.04372	-0.14096
2.24071	-2.16645e-06	-7.70276e-06	-4.20416e-05	-0.00065826	-0.01236	-0.04355	-0.14042
2.24601	-2.16267e-06	-7.61692e-06	-4.19777e-05	-0.000641665	-0.01246	-0.04198	-0.13462
2.25129	-2.12334e-06	-7.42788e-06	-4.0977e-05	-0.000632698	-0.01229	-0.04066	-0.12978
2.25654	-2.09719e-06	-7.34153e-06	-4.08979e-05	-0.000633731	-0.01185	-0.04108	-0.13151
2.26176	-2.05867e-06	-7.25784e-06	-4.06768e-05	-0.000627342	-0.01172	-0.0399	-0.1273
2.26696	-2.0503e-06	-7.17162e-06	-3.99451e-05	-0.000611044	-0.01157	-0.03893	-0.12391
2.27213	-2.02257e-06	-7.06316e-06	-3.93023e-05	-0.000597731	-0.0114	-0.04014	-0.12851
2.27727	-2.01109e-06	-7.07054e-06	-3.91667e-05	-0.000581563	-0.01129	-0.03882	-0.12384
2.28238	-1.99894e-06	-7.01532e-06	-3.93714e-05	-0.000580053	-0.01126	-0.03883	-0.12403
2.28747	-1.98497e-06	-6.86314e-06	-3.82446e-05	-0.000581985	-0.01117	-0.03845	-0.1228
2.29253	-1.96293e-06	-6.78036e-06	-3.77828e-05	-0.000578586	-0.01085	-0.03675	-0.11674
2.29757	-1.9584e-06	-6.76233e-06	-3.71485e-05	-0.000572958	-0.01097	-0.03603	-0.11426
2.30259	-1.96755e-06	-6.80986e-06	-3.65094e-05	-0.000563269	-0.01078	-0.03714	-0.11847

## Sheet: Fig. 3f
VDS (V)	Ionization rate VGS = -3 V	Ionization rate VGS = -2.5 V	Ionization rate VGS = -2 V	Ionization rate VGS = -1.5 V	Ionization rate VGS = -1 V	Ionization rate VGS = -0.5 V	Ionization rate VGS = 0 V
6.701	11116	8806.32	6376.77	4793.64	2901.1	1225.04	124.937
6.751	11863.5	9233.2	6944.76	5770.18	3324.75	1707.73	487.404
6.803	12499.2	9932.51	7809.3	6055.08	3978.53	1969.72	739.935
6.853	12499.9	10644	8550.72	6641.35	4130.92	2006.95	868.732
6.903	12499.9	11208.1	9097.87	7011.32	4799.07	2626.41	1238.78
6.951	12499.9	11969.6	9695.85	7615.31	4981.07	3265.28	1585.6
7.003	12499.9	12499.6	10359.5	8379.96	5577.56	3663.77	1821.1
7.051	12499.9	12499.8	11095.3	8860.54	6388.35	4303.87	2190.08
7.101	12499.9	12499.8	11893.5	9762.97	6683.6	4820.37	2481.32
7.151	12500	12499.8	12498.8	10431.4	7354.57	5326.47	2779.92
7.201	12500	12499.8	12499	11136.5	7947.96	5852.25	3108.25
7.251	12500	12499.8	12499	11865	8691.25	6318.14	3376.47
7.301	12500	12499.8	12499.1	12483.8	9415.07	6995.92	3852.57
7.353	12500	12499.8	12499.1	12484	10176.3	7805.11	4542.32
7.401	12500	12499.8	12499.1	12484.7	10937.9	8466.79	5320.36
7.453	12500	12499.8	12499.1	12485.2	11698.8	9129.96	6076.7
7.501	12500	12499.8	12499.1	12485.4	12233.4	9894.32	7044.17
7.551	12500	12499.8	12499.1	12485.8	12244.4	10587.1	7921.98
7.601	12500	12499.8	12499.1	12485.9	12251.5	11301.2	9010.96
7.653	12500	12499.9	12499.2	12486	12258.6	11593.6	9343.6
7.703	12500	12499.9	12499.2	12485.9	12254.1	11626.9	9436.49
7.751	12500	12499.9	12499.2	12486.2	12258.8	11681.9	9684.17
7.803	12500	12499.9	12499.2	12486.5	12264.8	11690.7	9741.75
7.851	12500	12499.9	12499.2	12486.6	12271.2	11687.2	9756.88
7.901	12500	12499.9	12499.2	12486.7	12273.3	11679.7	9762.89
7.951	12500	12499.9	12499.2	12487.1	12272.6	11684.3	9872.15
8.001	12500	12499.9	12499.2	12487.4	12270.9	11682.5	9888.51
8.053	12500	12499.9	12499.2	12487.6	12270.5	11715.2	10009.1
8.101	12500	12499.9	12499.3	12487.8	12276.1	11730.6	10060.7
8.151	12500	12499.9	12499.3	12488	12275.2	11711.6	9991.08
8.201	12500	12499.9	12499.3	12488	12280.1	11751.6	10137
8.251	12500	12499.9	12499.3	12488.2	12282.3	11771.7	10208.7
8.301	12500	12499.9	12499.3	12488.5	12290.8	11765.6	10187
8.351	12500	12499.9	12499.3	12488.8	12294	11790.2	10274.4
8.401	12500	12499.9	12499.3	12489.1	12290.5	11797.7	10299.5
8.451	12500	12499.9	12499.3	12489.3	12292	11792.4	10279.2
8.503	12500	12499.9	12499.4	12489.3	12298.8	11803.1	10316.1
8.553	12500	12499.9	12499.4	12489.5	12306.4	11838	10437.4
8.603	12500	12499.9	12499.4	12489.7	12309.9	11843.2	10453.8
8.653	12500	12499.9	12499.4	12489.8	12309	11850.3	10482.3
8.701	12500	12499.9	12499.4	12489.7	12309.7	11871.2	10550.2
8.753	12500	12499.9	12499.4	12490	12310	11869.7	10546.2
8.801	12500	12499.9	12499.4	12490.2	12312.2	11874.5	10561
8.853	12500	12499.9	12499.4	12490.5	12318.4	11882.1	10585.9
8.901	12500	12499.9	12499.4	12490.6	12321.2	11889.8	10611.1
8.953	12500	12499.9	12499.4	12490.7	12318.6	11911.4	10683.9
9.001	12500	12499.9	12499.4	12490.8	12325.4	11919.2	10709.4
9.053	12500	12499.9	12499.4	12490.9	12323.6	11923.4	10722.2
9.103	12500	12499.9	12499.4	12490.9	12327.1	11924.9	10725.9
9.151	12500	12499.9	12499.4	12491.1	12331.7	11923.8	10720.6
9.201	12500	12499.9	12499.5	12491.4	12332.7	11939.9	10774.6
9.251	12500	12499.9	12499.5	12491.5	12339.6	11943.5	10785
9.301	12500	12499.9	12499.5	12491.6	12340.3	11965	10857.5
9.353	12500	12499.9	12499.5	12491.6	12342.4	11965.2	10856.6
9.401	12500	12499.9	12499.5	12491.8	12346.4	11967.3	10862.4
9.451	12500	12499.9	12499.5	12492	12345.2	11986.1	10925.6
9.501	12500	12499.9	12499.5	12492.1	12347.4	12001.9	10978.6
9.553	12500	12499.9	12499.5	12492.1	12352.8	11996.9	10959.6
9.603	12500	12499.9	12499.5	12492.2	12354.3	12011	11005.8
9.653	12500	12499.9	12499.5	12492.4	12356.2	12022.7	11043.3
9.701	12500	12499.9	12499.5	12492.5	12358.3	12008.2	10992.5
9.753	12500	12499.9	12499.5	12492.7	12359.7	12024	11044
9.803	12500	12499.9	12499.5	12492.8	12360	12024	11041.9
9.853	12500	12499.9	12499.5	12492.7	12361.1	12028.5	11055.5
9.903	12500	12499.9	12499.5	12492.8	12365.1	12048.9	11122.7
9.953	12500	12499.9	12499.5	12492.8	12363.7	12057.6	11150.3
10	12500	12499.9	12499.5	12493	12366	12044.2	11103.4

## Sheet: Fig. 4a
VDS (V)	IDS (A) 0 pW	IDS (A) 26.39 pW	IDS (A) 43.84 pW	IDS (A) 125.62 pW	IDS (A) 554.24 pW	IDS (A) 1227.26 pW	IDS (A) 2158.43 pW
0	1.11552e-12	2.11416e-12	1.22323e-11	2.99255e-11	1.05519e-10	6.36036e-10	1.44388e-09
0.055	1.75893e-12	1.11714e-11	3.818e-11	2.51802e-10	2.09812e-09	1.01311e-08	1.5749e-08
0.105	2.0602e-12	1.6739e-11	5.18823e-11	3.75283e-10	3.11085e-09	1.53564e-08	2.40755e-08
0.156	2.42464e-12	2.13223e-11	5.90083e-11	4.44541e-10	3.80448e-09	1.90973e-08	2.93055e-08
0.202	2.42166e-12	2.46007e-11	6.67352e-11	5.18368e-10	4.43264e-09	2.18263e-08	3.28166e-08
0.253	2.50175e-12	2.64097e-11	7.46223e-11	5.60621e-10	4.84983e-09	2.43189e-08	3.67274e-08
0.306	2.56206e-12	2.88288e-11	7.72195e-11	6.08203e-10	5.21921e-09	2.61935e-08	4.00191e-08
0.355	2.86642e-12	3.11848e-11	7.79198e-11	6.70063e-10	5.37365e-09	2.77337e-08	4.19036e-08
0.406	2.98941e-12	3.19393e-11	8.61089e-11	7.05408e-10	5.53181e-09	2.9775e-08	4.50013e-08
0.455	2.93315e-12	3.41976e-11	8.34907e-11	7.21082e-10	5.85369e-09	3.07538e-08	4.64186e-08
0.506	3.07058e-12	3.35413e-11	9.15334e-11	7.46395e-10	6.07657e-09	3.22156e-08	4.78049e-08
0.552	3.20466e-12	3.43082e-11	9.09382e-11	7.54273e-10	6.28423e-09	3.32993e-08	5.05745e-08
0.604	3.0809e-12	3.79509e-11	9.15711e-11	7.92787e-10	6.38536e-09	3.42601e-08	5.19106e-08
0.655	2.95422e-12	3.6363e-11	9.86854e-11	8.50809e-10	6.54652e-09	3.53877e-08	5.40458e-08
0.706	3.22446e-12	4.05484e-11	1.00791e-10	8.32202e-10	6.96031e-09	3.63476e-08	5.5268e-08
0.755	3.14898e-12	3.8779e-11	1.05379e-10	8.79471e-10	6.95685e-09	3.74098e-08	5.56197e-08
0.805	3.15663e-12	3.97133e-11	1.02429e-10	8.8901e-10	7.1068e-09	3.74253e-08	5.66014e-08
0.855	3.362e-12	4.16536e-11	1.05823e-10	9.1646e-10	7.18224e-09	3.94563e-08	5.8443e-08
0.903	3.27963e-12	4.22819e-11	1.06594e-10	9.46228e-10	7.31755e-09	3.9763e-08	6.09477e-08
0.954	3.30977e-12	4.21273e-11	1.06894e-10	9.82562e-10	7.73284e-09	4.00407e-08	6.19872e-08
1.004	3.25266e-12	4.58152e-11	1.08888e-10	9.65711e-10	7.85588e-09	4.16373e-08	6.36032e-08
1.054	3.56564e-12	4.79157e-11	1.14317e-10	1.02398e-09	7.62051e-09	4.09782e-08	6.39137e-08
1.106	3.34243e-12	4.97327e-11	1.12935e-10	1.00313e-09	7.94508e-09	4.22239e-08	6.51721e-08
1.153	3.50202e-12	4.94324e-11	1.13486e-10	1.04944e-09	8.00085e-09	4.39205e-08	6.84123e-08
1.207	3.6255e-12	5.05005e-11	1.20918e-10	1.1059e-09	8.23005e-09	4.51864e-08	6.90593e-08
1.253	3.63023e-12	4.99154e-11	1.18409e-10	1.13113e-09	8.46978e-09	4.53787e-08	7.03687e-08
1.302	3.71765e-12	5.06439e-11	1.20909e-10	1.1001e-09	8.57855e-09	4.65899e-08	7.2155e-08
1.356	3.48858e-12	5.30524e-11	1.25422e-10	1.17521e-09	8.86472e-09	4.73346e-08	7.1357e-08
1.406	3.60069e-12	5.49698e-11	1.21644e-10	1.19681e-09	8.80593e-09	4.78323e-08	7.32884e-08
1.454	3.51144e-12	5.64292e-11	1.30749e-10	1.18816e-09	8.74838e-09	4.87203e-08	7.39391e-08
1.505	3.84968e-12	5.53963e-11	1.29125e-10	1.16738e-09	9.04928e-09	4.93534e-08	7.57656e-08
1.554	3.95847e-12	5.78411e-11	1.27928e-10	1.18247e-09	9.06175e-09	4.96726e-08	7.69171e-08
1.607	3.69512e-12	5.73073e-11	1.30468e-10	1.2548e-09	9.50799e-09	5.06717e-08	7.70863e-08
1.654	3.68828e-12	5.54155e-11	1.28925e-10	1.23599e-09	9.58828e-09	5.04816e-08	7.8485e-08
1.707	4.05229e-12	5.48544e-11	1.30372e-10	1.26615e-09	9.48481e-09	5.13513e-08	7.88021e-08
1.754	3.73009e-12	5.92379e-11	1.31449e-10	1.2678e-09	9.5029e-09	5.12271e-08	8.03606e-08
1.802	3.83607e-12	5.84441e-11	1.42188e-10	1.26081e-09	9.51857e-09	5.12199e-08	8.17725e-08
1.857	3.82745e-12	5.73619e-11	1.33679e-10	1.32536e-09	9.49463e-09	5.21418e-08	8.19087e-08
1.905	3.84717e-12	5.78148e-11	1.45263e-10	1.31473e-09	9.80533e-09	5.21764e-08	8.27542e-08
1.953	4.15246e-12	5.87373e-11	1.35685e-10	1.30213e-09	1.00823e-08	5.31295e-08	8.24308e-08
2.004	4.00054e-12	6.27735e-11	1.40506e-10	1.3861e-09	1.02155e-08	5.30196e-08	8.30341e-08
2.052	3.99145e-12	6.43156e-11	1.40266e-10	1.37446e-09	1.0118e-08	5.31522e-08	8.3003e-08
2.104	3.83956e-12	6.07967e-11	1.4454e-10	1.3576e-09	1.02332e-08	5.39355e-08	8.48641e-08
2.154	4.23063e-12	6.0874e-11	1.47718e-10	1.4408e-09	1.02153e-08	5.47718e-08	8.47099e-08
2.204	3.8209e-12	6.05106e-11	1.42718e-10	1.45399e-09	1.02244e-08	5.57941e-08	8.63024e-08
2.256	4.2109e-12	6.36549e-11	1.52966e-10	1.4751e-09	1.03037e-08	5.61178e-08	8.68225e-08
2.304	4.20087e-12	6.41725e-11	1.48033e-10	1.44706e-09	1.03214e-08	5.58625e-08	8.77494e-08
2.352	3.99093e-12	6.35192e-11	1.46276e-10	1.47011e-09	1.07146e-08	5.52394e-08	8.69555e-08
2.405	4.35263e-12	6.19982e-11	1.46315e-10	1.45689e-09	1.06178e-08	5.59533e-08	9.01487e-08
2.454	4.11463e-12	6.42168e-11	1.57173e-10	1.51091e-09	1.07499e-08	5.60961e-08	8.87896e-08
2.505	4.27701e-12	6.67948e-11	1.50421e-10	1.51498e-09	1.07774e-08	5.8019e-08	8.9075e-08
2.553	4.12554e-12	6.92051e-11	1.54989e-10	1.53563e-09	1.05885e-08	5.67634e-08	9.20239e-08
2.605	4.0603e-12	6.44957e-11	1.56087e-10	1.53593e-09	1.05401e-08	5.67379e-08	9.1009e-08
2.654	4.28135e-12	6.42691e-11	1.52597e-10	1.53331e-09	1.05956e-08	5.75022e-08	9.05185e-08
2.704	4.27446e-12	6.81051e-11	1.61634e-10	1.55248e-09	1.11314e-08	5.72792e-08	9.355e-08
2.756	4.26823e-12	7.15553e-11	1.65351e-10	1.59632e-09	1.08287e-08	5.82615e-08	9.48381e-08
2.804	4.37702e-12	7.08948e-11	1.54446e-10	1.63872e-09	1.08113e-08	5.90888e-08	9.25065e-08
2.852	4.45799e-12	7.21629e-11	1.55936e-10	1.60598e-09	1.10734e-08	5.864e-08	9.46814e-08
2.903	4.13978e-12	7.23221e-11	1.66745e-10	1.64296e-09	1.12493e-08	5.90489e-08	9.64436e-08
2.953	4.19385e-12	7.06207e-11	1.67203e-10	1.6467e-09	1.13259e-08	5.97289e-08	9.50876e-08
3.005	4.19168e-12	7.00867e-11	1.6267e-10	1.68207e-09	1.11996e-08	5.98759e-08	9.64429e-08
3.055	4.19047e-12	7.37044e-11	1.67902e-10	1.64048e-09	1.15876e-08	5.89987e-08	9.66526e-08
3.105	4.47595e-12	7.29569e-11	1.627e-10	1.69253e-09	1.14718e-08	5.8792e-08	9.75385e-08
3.156	4.76248e-12	7.02112e-11	1.7493e-10	1.68426e-09	1.16847e-08	6.00615e-08	9.86441e-08
3.203	4.39293e-12	7.62275e-11	1.67309e-10	1.78818e-09	1.16632e-08	6.0172e-08	1.00365e-07
3.256	4.48166e-12	7.19353e-11	1.65173e-10	1.80574e-09	1.14368e-08	5.99464e-08	9.74154e-08
3.303	4.80014e-12	7.48847e-11	1.77773e-10	1.83093e-09	1.16836e-08	6.07052e-08	9.99847e-08
3.353	4.63417e-12	7.65721e-11	1.78597e-10	1.81678e-09	1.16956e-08	6.03726e-08	1.0172e-07
3.405	4.52663e-12	7.56935e-11	1.76319e-10	1.76328e-09	1.20705e-08	6.23547e-08	9.94021e-08
3.455	4.90618e-12	7.31079e-11	1.78853e-10	1.85119e-09	1.19606e-08	6.36766e-08	1.00895e-07
3.502	4.51572e-12	7.49769e-11	1.84193e-10	1.83547e-09	1.229e-08	6.46144e-08	1.02421e-07
3.556	4.58388e-12	7.51731e-11	1.7521e-10	1.92811e-09	1.20518e-08	6.40813e-08	1.03509e-07
3.603	5.11076e-12	7.85086e-11	1.73937e-10	1.85843e-09	1.20491e-08	6.55675e-08	1.04383e-07
3.654	5.06786e-12	8.0062e-11	1.87914e-10	1.94229e-09	1.21311e-08	6.70746e-08	1.04157e-07
3.702	5.11242e-12	8.14696e-11	1.88453e-10	1.98419e-09	1.22809e-08	6.84515e-08	1.06026e-07
3.752	5.24395e-12	7.82264e-11	1.80271e-10	1.94177e-09	1.27285e-08	6.86677e-08	1.06343e-07
3.805	4.89107e-12	8.22425e-11	1.89764e-10	1.92601e-09	1.22689e-08	6.85557e-08	1.05749e-07
3.857	5.16811e-12	7.8648e-11	1.90725e-10	2.02472e-09	1.28129e-08	6.80907e-08	1.06573e-07
3.906	5.21799e-12	8.1555e-11	1.91469e-10	2.01701e-09	1.24468e-08	6.81782e-08	1.0813e-07
3.953	5.46932e-12	8.37196e-11	1.83739e-10	2.05372e-09	1.25995e-08	6.67487e-08	1.09107e-07
4.005	5.20787e-12	8.31646e-11	1.99688e-10	2.02568e-09	1.27472e-08	6.84546e-08	1.08152e-07
4.054	5.03369e-12	8.32252e-11	2.00261e-10	2.15796e-09	1.3099e-08	7.00334e-08	1.09458e-07
4.105	5.60398e-12	8.13322e-11	1.91448e-10	2.09636e-09	1.31747e-08	6.96564e-08	1.11796e-07
4.155	5.20449e-12	7.91442e-11	1.97078e-10	2.21064e-09	1.33011e-08	7.02529e-08	1.1262e-07
4.205	5.32097e-12	8.14027e-11	2.04779e-10	2.23441e-09	1.31173e-08	7.02385e-08	1.10527e-07
4.254	5.61056e-12	8.73225e-11	1.99714e-10	2.25392e-09	1.31486e-08	7.24032e-08	1.12545e-07
4.304	5.53047e-12	8.50973e-11	2.10221e-10	2.16545e-09	1.33902e-08	7.63589e-08	1.13254e-07
4.356	5.70939e-12	8.43649e-11	1.99517e-10	2.21531e-09	1.39553e-08	7.57308e-08	1.14527e-07
4.405	6.06172e-12	8.14978e-11	2.11807e-10	2.27335e-09	1.37406e-08	7.57011e-08	1.1744e-07
4.456	5.87329e-12	8.90544e-11	2.00988e-10	2.37155e-09	1.41162e-08	7.68326e-08	1.15183e-07
4.507	6.22998e-12	8.26622e-11	2.06933e-10	2.36525e-09	1.3944e-08	7.62359e-08	1.18051e-07
4.556	6.16059e-12	8.67825e-11	2.10452e-10	2.37473e-09	1.4092e-08	7.82136e-08	1.17114e-07
4.603	6.00827e-12	8.61078e-11	2.15448e-10	2.35906e-09	1.38573e-08	7.73858e-08	1.18666e-07
4.654	6.3163e-12	8.64946e-11	2.23144e-10	2.39101e-09	1.39413e-08	7.79918e-08	1.18343e-07
4.702	6.2853e-12	9.24295e-11	2.2502e-10	2.40691e-09	1.42963e-08	7.81189e-08	1.20973e-07
4.755	6.28756e-12	9.77717e-11	2.27417e-10	2.45226e-09	1.48095e-08	8.01703e-08	1.19871e-07
4.804	6.07123e-12	9.04438e-11	2.1703e-10	2.51754e-09	1.44188e-08	8.10545e-08	1.20195e-07
4.853	6.14309e-12	9.23355e-11	2.3292e-10	2.57772e-09	1.45022e-08	8.03223e-08	1.2508e-07
4.904	6.44609e-12	9.74511e-11	2.33088e-10	2.54434e-09	1.48306e-08	8.00861e-08	1.22089e-07
4.952	6.58029e-12	1.02143e-10	2.26727e-10	2.50039e-09	1.50039e-08	8.25358e-08	1.26698e-07
5.003	6.60286e-12	1.05391e-10	2.35387e-10	2.56756e-09	1.49586e-08	8.3045e-08	1.26968e-07
5.055	6.91385e-12	1.04822e-10	2.44795e-10	2.62521e-09	1.55997e-08	8.43065e-08	1.26701e-07
5.102	6.65612e-12	1.02364e-10	2.52381e-10	2.66316e-09	1.52102e-08	8.6295e-08	1.29339e-07
5.154	6.94392e-12	1.07335e-10	2.59794e-10	2.80996e-09	1.59587e-08	8.69839e-08	1.29928e-07
5.205	6.80564e-12	1.10114e-10	2.57287e-10	2.74789e-09	1.56209e-08	8.79842e-08	1.27404e-07
5.255	7.58374e-12	1.19249e-10	2.63938e-10	2.8695e-09	1.60227e-08	8.88608e-08	1.31073e-07
5.305	7.10586e-12	1.16906e-10	2.73082e-10	2.79232e-09	1.59022e-08	8.9762e-08	1.31989e-07
5.357	7.00307e-12	1.20788e-10	2.7904e-10	2.91964e-09	1.63306e-08	9.2404e-08	1.33207e-07
5.405	7.76244e-12	1.26861e-10	2.93366e-10	3.07888e-09	1.65928e-08	9.42069e-08	1.35916e-07
5.456	7.81292e-12	1.29668e-10	3.02115e-10	3.08528e-09	1.76722e-08	9.42869e-08	1.3419e-07
5.507	7.49793e-12	1.26805e-10	3.05137e-10	3.14607e-09	1.73663e-08	9.8175e-08	1.38673e-07
5.557	8.13293e-12	1.27745e-10	3.17082e-10	3.45841e-09	1.7653e-08	9.75335e-08	1.39796e-07
5.603	8.34918e-12	1.37019e-10	3.24065e-10	3.46766e-09	1.85423e-08	9.92443e-08	1.39673e-07
5.652	8.60687e-12	1.36496e-10	3.47722e-10	3.78983e-09	1.84337e-08	1.01166e-07	1.44378e-07
5.707	8.11071e-12	1.41763e-10	3.66573e-10	3.85867e-09	1.93702e-08	1.0305e-07	1.48716e-07
5.755	8.49795e-12	1.52724e-10	3.70866e-10	4.16859e-09	1.99362e-08	1.06242e-07	1.49265e-07
5.806	9.1843e-12	1.64283e-10	3.73875e-10	4.34184e-09	2.01716e-08	1.10266e-07	1.51507e-07
5.855	9.5492e-12	1.67654e-10	3.96668e-10	4.74152e-09	2.05062e-08	1.18423e-07	1.57004e-07
5.904	9.45923e-12	1.6651e-10	4.39405e-10	4.98174e-09	2.19489e-08	1.22285e-07	1.58945e-07
5.952	1.03033e-11	1.81296e-10	4.56568e-10	5.57904e-09	2.20552e-08	1.21211e-07	1.58338e-07
6.002	1.04107e-11	1.9449e-10	4.74571e-10	5.85819e-09	2.2396e-08	1.29626e-07	1.62549e-07
6.054	1.0715e-11	2.07092e-10	5.10115e-10	6.65383e-09	2.34567e-08	1.29391e-07	1.68694e-07
6.103	1.1824e-11	2.10899e-10	5.49282e-10	7.60098e-09	2.51491e-08	1.33051e-07	1.70932e-07
6.152	1.23888e-11	2.41606e-10	6.29476e-10	9.04999e-09	2.53257e-08	1.32125e-07	1.7976e-07
6.203	1.34366e-11	2.58622e-10	6.77732e-10	1.1497e-08	2.72315e-08	1.36182e-07	1.81352e-07
6.254	1.32099e-11	2.80964e-10	7.41126e-10	1.46424e-08	2.82814e-08	1.4279e-07	1.88862e-07
6.307	1.53478e-11	2.95251e-10	8.80961e-10	2.22976e-08	2.93478e-08	1.53039e-07	1.92326e-07
6.355	1.65216e-11	3.36009e-10	1.05486e-09	6.91625e-07	3.19603e-08	1.5521e-07	2.00354e-07
6.404	1.87642e-11	4.14617e-10	1.22935e-09	2.11121e-06	3.31709e-08	1.65927e-07	2.05962e-07
6.457	2.08841e-11	4.86605e-10	1.70303e-09	2.71884e-06	3.57579e-08	1.70024e-07	2.11923e-07
6.503	2.38272e-11	5.84025e-10	2.68402e-09	3.03665e-06	3.84117e-08	1.79995e-07	2.19808e-07
6.553	2.82002e-11	8.09614e-10	5.33992e-07	3.19137e-06	4.21633e-08	1.94268e-07	2.35697e-07
6.607	3.37903e-11	1.19446e-09	1.72507e-06	3.55754e-06	4.67405e-08	2.04101e-07	2.42294e-07
6.652	4.65273e-11	2.71951e-07	2.04687e-06	3.84499e-06	5.07335e-08	2.23405e-07	2.56763e-07
6.703	7.05659e-11	1.56741e-06	2.47172e-06	3.90157e-06	5.96775e-08	2.42553e-07	2.69716e-07
6.752	1.53443e-10	1.91275e-06	2.50717e-06	3.94886e-06	6.9921e-08	2.71392e-07	2.85376e-07
6.807	1.16693e-07	2.15126e-06	2.79232e-06	3.98827e-06	8.53397e-08	3.05382e-07	3.15447e-07
6.856	1.07589e-06	2.28586e-06	2.95672e-06	4.02293e-06	1.12219e-07	3.59093e-07	3.39787e-07
6.905	1.71664e-06	2.35398e-06	3.07216e-06	4.06347e-06	1.63829e-07	4.33468e-07	3.75794e-07
6.953	1.81585e-06	2.57526e-06	3.117e-06	4.14996e-06	1.02344e-06	5.86877e-07	4.34745e-07
7.007	1.82879e-06	2.58013e-06	3.15265e-06	4.18609e-06	1.226e-06	7.33485e-07	4.87161e-07
7.054	1.90039e-06	2.65612e-06	3.18395e-06	4.20006e-06	1.37125e-06	8.56259e-07	5.61994e-07
7.105	1.912e-06	2.7567e-06	3.1934e-06	4.23612e-06	1.38609e-06	9.39457e-07	6.08881e-07
7.154	1.97393e-06	2.79929e-06	3.17871e-06	4.33219e-06	1.48938e-06	1.03079e-06	6.5945e-07
7.203	1.9603e-06	2.83904e-06	3.21347e-06	4.35913e-06	1.57712e-06	1.08112e-06	7.12615e-07
7.255	2.01377e-06	2.8433e-06	3.28116e-06	4.36103e-06	1.63566e-06	1.14692e-06	7.59433e-07
7.303	2.01216e-06	2.86588e-06	3.32105e-06	4.42577e-06	1.64899e-06	1.20855e-06	8.12104e-07
7.355	2.02902e-06	2.90881e-06	3.28752e-06	4.6086e-06	1.6295e-06	1.23566e-06	8.3833e-07
7.402	2.12497e-06	2.95324e-06	3.29719e-06	4.74962e-06	1.68911e-06	1.25138e-06	8.61558e-07
7.455	2.13844e-06	2.99833e-06	3.36533e-06	4.80563e-06	1.65074e-06	1.2577e-06	9.14078e-07
7.502	2.19858e-06	3.04206e-06	3.48e-06	4.80767e-06	1.64305e-06	1.23867e-06	9.2102e-07
7.554	2.23177e-06	3.07707e-06	3.56304e-06	4.91211e-06	1.71991e-06	1.25925e-06	9.54158e-07
7.605	2.26529e-06	3.12248e-06	3.63161e-06	5.06499e-06	1.69251e-06	1.26049e-06	9.44031e-07
7.655	2.31505e-06	3.16905e-06	3.68242e-06	5.16657e-06	1.6888e-06	1.25425e-06	9.64682e-07
7.706	2.27867e-06	3.23809e-06	3.77093e-06	5.20258e-06	1.76404e-06	1.27689e-06	9.80152e-07
7.753	2.3814e-06	3.28767e-06	3.85185e-06	5.29811e-06	1.77346e-06	1.28334e-06	9.6396e-07
7.807	2.36745e-06	3.33274e-06	3.90114e-06	5.46729e-06	1.82265e-06	1.31466e-06	9.62213e-07
7.854	2.40905e-06	3.42123e-06	3.98116e-06	5.6005e-06	1.84676e-06	1.30686e-06	9.82571e-07
7.903	2.4269e-06	3.54431e-06	4.10209e-06	5.70816e-06	1.90207e-06	1.32071e-06	9.98743e-07
7.952	2.54203e-06	3.62239e-06	4.19801e-06	5.75351e-06	1.8648e-06	1.37862e-06	1.00415e-06
8.003	2.58887e-06	3.66677e-06	4.20834e-06	5.72816e-06	1.88925e-06	1.36362e-06	1.03161e-06
8.055	2.56001e-06	3.66971e-06	4.20424e-06	5.71571e-06	1.93299e-06	1.38545e-06	1.01815e-06
8.104	2.62252e-06	3.74571e-06	4.26936e-06	5.88087e-06	2.04265e-06	1.4417e-06	1.04503e-06
8.153	2.64021e-06	3.83221e-06	4.41717e-06	6.09657e-06	2.11287e-06	1.44363e-06	1.04762e-06
8.205	2.6644e-06	3.90183e-06	4.50813e-06	6.14984e-06	2.12364e-06	1.49007e-06	1.08632e-06
8.252	2.70051e-06	3.93205e-06	4.52942e-06	6.11596e-06	2.15354e-06	1.53082e-06	1.07678e-06
8.304	2.73098e-06	3.96358e-06	4.57838e-06	6.18647e-06	2.14509e-06	1.54355e-06	1.08626e-06
8.355	2.81737e-06	4.03405e-06	4.73276e-06	6.40263e-06	2.16104e-06	1.56518e-06	1.10243e-06
8.402	2.85415e-06	4.09821e-06	4.82889e-06	6.53507e-06	2.19614e-06	1.61492e-06	1.13761e-06
8.455	2.92136e-06	4.20539e-06	4.85628e-06	6.57603e-06	2.31986e-06	1.64437e-06	1.15556e-06
8.504	2.87869e-06	4.24105e-06	4.8317e-06	6.55256e-06	2.36769e-06	1.62062e-06	1.1702e-06
8.557	2.92885e-06	4.23902e-06	4.8979e-06	6.60657e-06	2.30861e-06	1.66544e-06	1.21561e-06
8.606	3.01447e-06	4.29204e-06	5.03216e-06	6.66229e-06	2.41221e-06	1.69253e-06	1.22315e-06
8.656	3.03417e-06	4.40644e-06	5.20537e-06	6.7973e-06	2.44994e-06	1.70021e-06	1.25531e-06
8.705	3.0532e-06	4.51829e-06	5.28222e-06	6.93076e-06	2.41929e-06	1.75477e-06	1.25481e-06
8.756	3.15306e-06	4.57846e-06	5.30756e-06	7.08707e-06	2.45533e-06	1.76402e-06	1.31752e-06
8.802	3.13136e-06	4.60561e-06	5.30915e-06	7.14825e-06	2.49195e-06	1.79548e-06	1.3095e-06
8.857	3.24746e-06	4.61249e-06	5.35814e-06	7.21222e-06	2.61986e-06	1.85813e-06	1.32156e-06
8.902	3.21978e-06	4.63891e-06	5.41471e-06	7.21464e-06	2.5858e-06	1.85142e-06	1.36967e-06
8.955	3.30646e-06	4.7384e-06	5.43586e-06	7.24199e-06	2.65737e-06	1.87979e-06	1.37846e-06
9.005	3.34871e-06	4.86089e-06	5.43029e-06	7.29377e-06	2.63288e-06	1.87776e-06	1.40442e-06
9.054	3.36507e-06	4.9262e-06	5.51815e-06	7.4685e-06	2.64886e-06	1.95831e-06	1.39838e-06
9.105	3.37408e-06	4.95322e-06	5.70435e-06	7.61722e-06	2.78726e-06	1.99115e-06	1.45622e-06
9.153	3.44223e-06	5.01684e-06	5.78773e-06	7.7023e-06	2.736e-06	2.02134e-06	1.46329e-06
9.204	3.49152e-06	5.09462e-06	5.80314e-06	7.78298e-06	2.85031e-06	2.03896e-06	1.46241e-06
9.253	3.52154e-06	5.16436e-06	5.81398e-06	7.89464e-06	2.85114e-06	2.00366e-06	1.51285e-06
9.304	3.4934e-06	5.19465e-06	5.92699e-06	7.88371e-06	2.87951e-06	2.09948e-06	1.50524e-06
9.354	3.63389e-06	5.22266e-06	6.03548e-06	7.84623e-06	2.95155e-06	2.127e-06	1.50599e-06
9.402	3.5701e-06	5.24985e-06	6.19183e-06	7.90489e-06	2.95833e-06	2.13841e-06	1.53511e-06
9.455	3.62023e-06	5.33515e-06	6.24479e-06	8.07712e-06	3.03483e-06	2.16814e-06	1.5452e-06
9.502	3.67988e-06	5.38989e-06	6.23538e-06	8.13157e-06	3.10041e-06	2.13683e-06	1.59369e-06
9.556	3.73324e-06	5.44107e-06	6.20919e-06	8.14736e-06	3.04e-06	2.19494e-06	1.59265e-06
9.607	3.76845e-06	5.47676e-06	6.21413e-06	8.20991e-06	3.03648e-06	2.19211e-06	1.62245e-06
9.654	3.86488e-06	5.5029e-06	6.19838e-06	8.34989e-06	3.12673e-06	2.27843e-06	1.62186e-06
9.705	3.79057e-06	5.50708e-06	6.18376e-06	8.44406e-06	3.1283e-06	2.30529e-06	1.68449e-06
9.757	3.94658e-06	5.55267e-06	6.27375e-06	8.47208e-06	3.14807e-06	2.30698e-06	1.70385e-06
9.805	3.89052e-06	5.67932e-06	6.46741e-06	8.5626e-06	3.23555e-06	2.34588e-06	1.69344e-06
9.855	3.89945e-06	5.79291e-06	6.68597e-06	8.78153e-06	3.30201e-06	2.2931e-06	1.71458e-06
9.907	4.04034e-06	5.88307e-06	6.84332e-06	9.02167e-06	3.27786e-06	2.37639e-06	1.72677e-06
9.957	3.95316e-06	5.9512e-06	6.94877e-06	9.10008e-06	3.25505e-06	2.38097e-06	1.80127e-06
10	3.97903e-06	5.99573e-06	7.00243e-06	9.06048e-06	3.43978e-06	2.45061e-06	1.82102e-06

[truncated: 13 more sheets: Fig. 4b, Fig. 4c, Fig. 4d, Fig. 4e, Fig. 4f, Fig. 5a, Fig. 5b, Fig. 5c, Fig. 5d, Fig. 5e, Fig. 6b, Fig. 6e, Fig. 6f]
